# Supplementary material for: PDP-CON: prediction of domain/linker residues in protein sequences using a consensus approach
Source: J Mol Model. 2016 Mar 11;22:72. doi: 10.1007/s00894-016-2933-0 (PMC4788683; doi:10.1007/s00894-016-2933-0)
Supplement: Supplementary file 1 — (XLSX 497 kb) [file 894_2016_2933_MOESM1_ESM.xlsx]

## Sheet: optimal window and Hidden neuro
				Supplementary Table 1.1 Auc scores achieved by MLP varying window sizes
				Window	AUC
				13	0.675867
				15	0.853
				17	0.8536
				19	0.851867
				21	0.845413
				25	0.843067
				29	0.8368
				Supplementary Table 1.2 AUC scores achieved by MLP classifier varying hidden neurons
				Hidden Neurons	AUC
				40	0.855467
				45	0.84946
				50	0.846533
				55	0.822667
				60	0.856533
				65	0.867733
				75	0.860267
				80	0.848
				85	0.8644
				95	0.8556
				100	0.8536
				120	0.851
				140	0.8488

## Sheet: CASP8_all
					Supplementary Table 3.1 Recall measures of all classifiers for CASP-8 targets
		Decision Tree			Gaussian NB			LDA			SVM			Random Forest			MLP			naïve
		DT-CSV-1	DT-CSV-2	DT-CSV-3	Gauss-CSV-1	Gauss-CSV-2	Gauss-CSV-3	LDA-CSV-1	LDA-CSV-2	LDA-CSV-3	SVM-CSV-1	SVM-CSV-2	SVM-CSV-3	RF-CSV-1	RF-CSV-2	RF-CSV-3	MLP-CSV-1	MLP-CSV-2	MLP-CSV-3
T0389	T0389	0.746	0.69	0.73	0.452	0.46	0.46	0.452	0.46	0.468	1	1	1	1	0.92	0.992	0.246	0.413	0.484	1
T0391	T0391	0.74	0.707	0.821	0.602	0.642	0.691	0.618	0.634	0.715	1	1	1	1	0.879	0.976	0.211	0.374	0.496	1
T0392	T0392	0.886	0.823	0.848	0.709	0.734	0.759	0.709	0.709	0.734	1	1	1	1	0.849	1	0.241	0.443	0.43	1
T0393	T0393	0.785	0.821	0.833	0.642	0.72	0.809	0.732	0.756	0.833	1	1	1	1	0.996	1	0.232	0.447	0.496	1
T0394	T0394	0.682	0.678	0.714	0.263	0.278	0.322	0.259	0.267	0.302	1	1	1	0.98	0.984	0.89	0.278	0.447	0.451	1
T0395	T0395	0.78	0.771	0.828	0.617	0.731	0.784	0.555	0.581	0.696	1	1	1	1	0.788	1	0.211	0.436	0.445	1
T0396	T0396	0.753	0.831	0.888	0.742	0.843	0.933	0.618	0.708	0.798	1	1	1	1	1	1	0.213	0.427	0.506	0
T0397	T0397	0.836	0.821	0.843	0.716	0.813	0.948	0.881	0.873	0.97	1	1	1	1	1	1	0.149	0.455	0.545	0
T0398	T0398	0.844	0.87	0.884	0.779	0.833	0.87	0.804	0.804	0.848	1	1	1	1	1	1	0.21	0.442	0.493	0
T0399	T0399	0.604	0.604	0.649	0.26	0.299	0.331	0.084	0.091	0.227	1	1	1	0.955	0.809	0.818	0.253	0.435	0.396	1
T0400	T0400	0.78	0.809	0.844	0.631	0.645	0.702	0.582	0.631	0.667	1	1	1	1	0.966	1	0.234	0.433	0.44	1
T0401	T0401	0.831	0.831	0.879	0.831	0.863	0.903	0.75	0.79	0.903	1	1	1	1	0.976	1	0.226	0.427	0.508	1
T0402	T0402	0.826	0.752	0.899	0.596	0.633	0.67	0.642	0.642	0.697	1	1	1	1	0.886	1	0.165	0.413	0.523	1
T0404	T0404	0.6	0.611	0.656	0.322	0.322	0.344	0.344	0.344	0.356	1	1	1	0.956	0.955	0.811	0.2	0.444	0.389	1
T0406	T0406	0.775	0.859	0.803	0.549	0.662	0.732	0.613	0.613	0.746	1	1	1	1	0.94	1	0.239	0.415	0.732	1
T0407	T0407	0.772	0.825	0.894	0.703	0.781	0.831	0.822	0.837	0.913	1	1	1	1	0.922	1	0.184	0.363	0.4	1
T0408	T0408	0.75	0.784	0.864	0.67	0.818	0.92	0.909	0.943	0.977	1	1	1	1	1	1	0.136	0.386	0.489	0
T0409	T0409	0.745	0.745	0.855	0.309	0.436	0.473	0.364	0.4	0.455	1	1	1	1	0.632	1	0.291	0.473	0.418	1
T0411	T0411	0.773	0.773	0.891	0.309	0.536	0.664	0.527	0.555	0.664	1	1	1	1	0.894	1	0.164	0.436	0.427	1
T0412	T0412	0.772	0.735	0.827	0.698	0.735	0.741	0.667	0.704	0.704	1	1	1	1	1	0.981	0.235	0.407	0.463	0
T0413	T0413	0.797	0.815	0.847	0.637	0.719	0.794	0.612	0.641	0.751	1	1	1	1	0.976	0.996	0.246	0.466	0.473	1
T0415	T0415	0.903	0.871	0.828	0.645	0.763	0.86	0.699	0.71	0.935	1	1	1	1	1	1	0.172	0.376	0.527	0
T0416	T0416	0.72	0.717	0.745	0.364	0.409	0.437	0.409	0.437	0.465	1	1	1	1	0.904	0.944	0.182	0.392	0.371	1
T0417	T0417	0.673	0.667	0.733	0.407	0.407	0.407	0.433	0.427	0.407	1	1	1	1	0.888	0.9	0.233	0.413	0.407	1
T0418	T0418	0.842	0.803	0.897	0.828	0.862	0.926	0.828	0.837	0.911	1	1	1	1	0.985	1	0.192	0.325	0.522	1
T0419	T0419	0.751	0.701	0.818	0.47	0.55	0.608	0.645	0.634	0.645	1	1	1	1	0.964	0.97	0.232	0.331	0.701	1
T0421	T0421	0.814	0.819	0.828	0.416	0.462	0.548	0.674	0.679	0.733	1	1	1	1	0.778	1	0.226	0.403	0.434	1
T0423	T0423	0.901	0.885	0.87	1	1	1	0.947	0.931	0.954	1	1	1	1	0.936	1	0.214	0.45	0.557	1
T0424	T0424	0.773	0.801	0.829	0.525	0.627	0.73	0.646	0.668	0.742	1	1	1	1	0.907	1	0.236	0.388	0.475	1
T0425	T0425	0.842	0.842	0.842	0.594	0.709	0.83	0.576	0.6	0.812	1	1	1	1	1	1	0.194	0.442	0.503	0
T0426	T0426	0.735	0.747	0.763	0.45	0.53	0.602	0.414	0.43	0.55	1	1	1	1	0.933	0.956	0.225	0.422	0.43	1
T0427	T0427	0.821	0.767	0.826	0.617	0.674	0.725	0.596	0.611	0.705	1	1	1	1	0.951	0.984	0.259	0.433	0.474	1
T0429	T0429	0.744	0.776	0.864	0.44	0.488	0.568	0.56	0.536	0.624	1	1	1	1	0.772	1	0.208	0.456	0.536	1
T0430	T0430	0.79	0.746	0.843	0.555	0.596	0.627	0.545	0.542	0.621	1	1	1	1	0.952	0.987	0.185	0.442	0.476	1
T0431	T0431	0.679	0.685	0.787	0.488	0.549	0.594	0.549	0.579	0.607	1	1	1	0.993	0.97	0.939	0.245	0.421	0.473	1
T0432	T0432	0.719	0.719	0.798	0.351	0.377	0.447	0.535	0.465	0.526	1	1	1	1	1	1	0.211	0.404	0.447	0
T0433	T0433	0.847	0.82	0.874	0.656	0.743	0.82	0.601	0.623	0.781	1	1	1	1	1	1	0.257	0.399	0.568	0
T0434	T0434	0.765	0.778	0.883	0.556	0.71	0.877	0.531	0.574	0.778	1	1	1	1	0.895	1	0.191	0.432	0.426	1
T0435	T0435	0.765	0.791	0.878	0.73	0.809	0.896	0.774	0.8	0.896	1	1	1	1	0.852	1	0.226	0.409	0.452	1
T0436	T0436	0.748	0.751	0.814	0.66	0.72	0.776	0.62	0.65	0.728	1	1	1	0.995	0.985	0.935	0.196	0.411	0.438	1
T0437	T0437	0.754	0.77	0.721	0.295	0.328	0.328	0.41	0.328	0.328	1	1	1	1	0.735	0.951	0.213	0.41	0.393	1
T0438	T0438	0.761	0.73	0.803	0.607	0.649	0.682	0.611	0.63	0.687	1	1	1	1	0.998	0.986	0.23	0.424	0.417	1
T0440	T0440	0.834	0.795	0.853	0.614	0.71	0.776	0.683	0.707	0.757	1	1	1	1	1	1	0.239	0.402	0.432	0
T0441	T0441	0.75	0.78	0.799	0.602	0.655	0.701	0.549	0.602	0.663	1	1	1	0.996	0.81	0.932	0.273	0.428	0.458	1
T0442	T0442	0.796	0.833	0.837	0.508	0.6	0.65	0.508	0.538	0.633	1	1	1	1	0.949	0.992	0.242	0.463	0.442	1
T0443	T0443	0.776	0.807	0.906	0.703	0.771	0.844	0.734	0.76	0.833	1	1	1	1	0.831	1	0.177	0.422	0.458	1
T0444	T0444	0.782	0.785	0.87	0.687	0.746	0.827	0.81	0.831	0.849	1	1	1	1	0.944	0.986	0.215	0.405	0.525	1
T0445	T0445	0.833	0.809	0.89	0.878	0.943	0.976	0.939	0.943	0.976	1	1	1	1	0.992	1	0.167	0.358	0.463	1
T0446	T0446	0.828	0.808	0.859	0.556	0.646	0.758	0.687	0.646	0.798	1	1	1	1	0.917	1	0.222	0.343	0.515	1
T0447	T0447	0.798	0.766	0.856	0.612	0.669	0.717	0.69	0.686	0.711	1	1	1	1	1	0.97	0.247	0.401	0.496	0
T0448	T0448	0.841	0.792	0.884	0.874	0.937	0.937	0.715	0.739	0.894	1	1	1	1	0.958	1	0.251	0.449	0.469	1
T0449	T0449	0.74	0.802	0.847	0.497	0.594	0.753	0.715	0.75	0.84	1	1	1	1	0.993	0.997	0.163	0.41	0.448	1
T0450	T0450	0.774	0.793	0.856	0.597	0.655	0.711	0.687	0.709	0.741	1	1	1	1	0.985	0.974	0.198	0.414	0.493	1
T0451	T0451	0.829	0.838	0.88	0.821	0.897	0.983	0.923	0.932	0.966	1	1	1	1	1	1	0.145	0.479	0.496	0
T0452	T0452	0.803	0.826	0.869	0.63	0.715	0.787	0.734	0.741	0.803	1	1	1	1	0.984	0.993	0.223	0.433	0.472	1
T0453	T0453	0.72	0.733	0.773	0.573	0.627	0.693	0.613	0.64	0.693	1	1	1	1	1	0.987	0.28	0.4	0.48	0
T0454	T0454	0.829	0.866	0.877	0.872	0.925	0.93	0.781	0.802	0.866	1	1	1	1	1	1	0.241	0.471	0.513	0
T0455	T0455	0.729	0.783	0.76	0.457	0.589	0.651	0.411	0.426	0.527	1	1	1	0.992	1	0.922	0.217	0.434	0.411	0
T0456	T0456	0.762	0.792	0.858	0.554	0.612	0.692	0.727	0.746	0.773	1	1	1	1	0.963	1	0.227	0.392	0.462	1
T0457	T0457	0.842	0.803	0.865	0.605	0.766	0.832	0.605	0.632	0.73	1	1	1	1	1	1	0.188	0.424	0.438	0
T0458	T0458	0.649	0.779	0.753	0.558	0.584	0.584	0.61	0.597	0.571	1	1	1	1	0.846	0.948	0.247	0.377	0.39	1
T0459	T0459	0.788	0.694	0.8	0.424	0.424	0.424	0.318	0.341	0.4	1	1	1	1	0.895	1	0.176	0.435	0.494	1
T0460	T0460	0.736	0.764	0.833	0.361	0.458	0.556	0.639	0.639	0.639	1	1	1	1	0.758	1	0.125	0.347	0.347	1
T0461	T0461	0.727	0.714	0.805	0.442	0.513	0.539	0.377	0.39	0.481	1	1	1	1	0.925	0.883	0.227	0.435	0.455	1
T0462	T0462	0.808	0.784	0.8	0.624	0.688	0.704	0.744	0.728	0.736	1	1	1	1	0.906	1	0.192	0.464	0.512	1
T0463	T0463	0.833	0.833	0.897	0.714	0.773	0.867	0.897	0.901	0.946	1	1	1	1	1	1	0.222	0.399	0.365	0
T0464	T0464	0.781	0.828	0.734	0.281	0.406	0.438	0.422	0.422	0.438	1	1	1	1	0.875	0.828	0.172	0.359	0.266	1
T0465	T0465	0.755	0.783	0.868	0.425	0.481	0.557	0.67	0.698	0.736	1	1	1	1	0.752	1	0.16	0.425	0.5	1
T0466	T0466	0.625	0.597	0.764	0.347	0.403	0.431	0.389	0.403	0.417	1	1	1	1	0.643	0.986	0.319	0.486	0.472	1
T0468	T0468	0.704	0.667	0.648	0.13	0.185	0.333	0.185	0.278	0.37	1	1	1	0.963	0.567	0.796	0.167	0.444	0.389	1
T0469	T0469	0.837	0.898	0.857	0.898	0.98	1	0.653	0.653	0.878	1	1	1	1	1	1	0.245	0.531	0.388	0
T0470	T0470	0.704	0.709	0.767	0.257	0.296	0.325	0.345	0.35	0.374	1	1	1	1	0.995	0.927	0.223	0.35	0.442	1
T0471	T0471	0.837	0.85	0.863	0.863	0.938	0.988	0.975	1	1	1	1	1	1	0.684	1	0.188	0.387	0.488	1
T0472	T0472	0.82	0.854	0.933	0.404	0.539	0.652	0.202	0.247	0.427	1	1	1	1	0.947	1	0.247	0.461	0.438	1
T0473	T0473	0.739	0.848	0.913	0.478	0.478	0.478	0.652	0.63	0.587	1	1	1	1	0.885	1	0.217	0.435	0.348	1
T0474	T0474	0.854	0.707	0.829	0.024	0.098	0.098	0.073	0.098	0.073	1	1	1	1	0.641	1	0.146	0.317	0.415	1
T0475	T0475	0.83	0.849	0.887	0.708	0.821	0.915	0.887	0.915	0.953	1	1	1	1	1	1	0.179	0.434	0.481	0
T0476	T0476	0.688	0.538	0.6	0.05	0.062	0.112	0.138	0.138	0.138	1	1	1	1	0.87	0.988	0.3	0.488	0.4	1
T0480	T0480	0.586	0.552	0.69	0	0	0	0.103	0	0	1	1	1	1	0.744	0.862	0.138	0.31	0.517	1
T0481	T0481	0.752	0.808	0.864	0.416	0.464	0.496	0.496	0.488	0.504	1	1	1	1	0.906	1	0.144	0.416	0.456	1
T0482	T0482	0.825	0.778	0.905	0.54	0.81	0.873	0.778	0.746	0.952	1	1	1	1	0.606	1	0.19	0.317	0.429	1
T0485	T0485	0.728	0.678	0.871	0.693	0.703	0.703	0.653	0.668	0.698	1	1	1	0.99	1	0.96	0.188	0.446	0.495	0
T0486	T0486	0.743	0.715	0.785	0.542	0.57	0.579	0.551	0.547	0.626	1	1	1	1	0.81	0.925	0.248	0.467	0.458	1
T0487	T0487	0.666	0.659	0.643	0.216	0.239	0.266	0.262	0.243	0.269	1	1	1	1	0.452	0.905	0.325	0.407	0.413	1
T0488	T0488	0.848	0.823	0.823	0.684	0.747	0.785	0.582	0.557	0.785	1	1	1	1	1	1	0.139	0.38	0.519	0
T0489	T0489	0.831	0.814	0.873	0.793	0.835	0.873	0.802	0.793	0.873	1	1	1	1	0.948	1	0.173	0.371	0.523	1
T0490	T0490	0.806	0.834	0.854	0.783	0.863	0.92	0.771	0.789	0.906	1	1	1	1	0.992	1	0.26	0.4	0.529	1
T0491	T0491	0.784	0.761	0.773	0.352	0.409	0.443	0.386	0.386	0.42	1	1	1	1	0.889	1	0.148	0.352	0.386	1
T0492	T0492	0.889	0.796	0.889	0.963	0.981	0.981	0.944	0.963	0.981	1	1	1	1	0.947	1	0.241	0.296	0.426	1
T0494	T0494	0.734	0.76	0.789	0.585	0.658	0.699	0.614	0.643	0.708	1	1	1	0.991	0.944	0.956	0.211	0.447	0.211	1
T0495	T0495	0.784	0.784	0.806	0.59	0.642	0.687	0.657	0.649	0.694	1	1	1	1	1	1	0.194	0.403	0.425	0
T0496	T0496	0.724	0.776	0.776	0.586	0.691	0.711	0.625	0.638	0.671	1	1	1	1	0.938	0.914	0.197	0.434	0.487	1
T0497	T0497	0.756	0.807	0.824	0.613	0.739	0.874	0.782	0.773	0.924	1	1	1	1	0.915	1	0.21	0.462	0.487	1
T0498	T0498	0.8	0.775	0.75	0.575	0.675	0.875	0.925	0.975	0.925	1	1	1	1	1	1	0.15	0.425	0.425	0
T0499	T0499	0.85	0.8	0.85	0.475	0.65	0.725	0.8	0.8	0.875	1	1	1	1	1	1	0.15	0.475	0.45	0
T0501	T0501	0.813	0.755	0.829	0.703	0.771	0.807	0.728	0.765	0.798	1	1	1	1	1	1	0.214	0.37	0.489	0
T0502	T0502	0.786	0.881	0.869	0.774	0.893	0.952	0.881	0.893	0.964	1	1	1	1	0.944	1	0.202	0.357	0.429	1
T0503	T0503	0.766	0.759	0.854	0.569	0.642	0.686	0.613	0.555	0.635	1	1	1	1	0.783	1	0.175	0.423	0.496	1
T0504	T0504	0.73	0.762	0.799	0.608	0.73	0.778	0.788	0.81	0.847	1	1	1	1	0.984	1	0.238	0.423	0.455	1
T0505	T0505	0.804	0.777	0.888	0.608	0.715	0.785	0.754	0.758	0.815	1	1	1	1	0.949	1	0.154	0.435	0.473	1
T0506	T0506	0.739	0.773	0.729	0.589	0.696	0.734	0.609	0.609	0.667	1	1	1	0.99	0.871	0.894	0.256	0.44	0.488	1
T0507	T0507	0.793	0.81	0.871	0.612	0.672	0.759	0.716	0.724	0.802	1	1	1	1	0.879	1	0.155	0.397	0.388	1
T0508	T0508	0.757	0.757	0.769	0.514	0.578	0.613	0.647	0.601	0.659	1	1	1	1	0.956	0.983	0.191	0.422	0.422	1
T0509	T0509	0.782	0.711	0.807	0.447	0.467	0.482	0.391	0.411	0.487	1	1	1	1	1	1	0.274	0.442	0.437	0
T0510	T0510	0.715	0.745	0.798	0.449	0.524	0.603	0.476	0.498	0.577	1	1	1	1	0.982	0.989	0.217	0.438	0.404	1
T0511	T0511	0.86	0.86	0.855	0.872	0.955	0.988	0.822	0.826	0.893	1	1	1	1	0.949	1	0.285	0.455	0.483	1
T0512	T0512	0.788	0.801	0.862	0.737	0.853	0.949	0.724	0.737	0.878	1	1	1	1	1	1	0.256	0.423	0.503	0
T0513	T0513	0.764	0.708	0.801	0.498	0.524	0.565	0.55	0.55	0.594	1	1	1	1	0.982	0.959	0.196	0.384	0.384	1
T0514	T0514	0.837	0.783	0.922	0.891	0.938	0.992	0.86	0.884	0.938	1	1	1	1	1	1	0.264	0.434	0.558	0
	Average	0.774725	0.772936	0.824303	0.565101	0.635624	0.691477	0.615817	0.625789	0.692119	1	1	1	0.998174	0.91433	0.976807	0.212303	0.415761	0.459972	0.743119
		0.7747	0.7729	0.8243	0.5651	0.6356	0.6915	0.6158	0.6258	0.6921	1	1	1	0.9982	0.9143	0.9768	0.2123	0.4158	0.46
					Supplementary Table 3.2 Precision measures of all classifiers for CASP-8 targets
		Decision Tree			Gaussian NB			LDA			SVM			Random Forest			MLP			naïve
		DT-CSV-1	DT-CSV-2	DT-CSV-3	Gauss-CSV-1	Gauss-CSV-2	Gauss-CSV-3	LDA-CSV-1	LDA-CSV-2	LDA-CSV-3	SVM-CSV-1	SVM-CSV-2	SVM-CSV-3	RF-CSV-1	RF-CSV-2	RF-CSV-3	MLP-CSV-1	MLP-CSV-2	MLP-CSV-3
	T0389	0.949	0.916	0.939	1	1	1	1	1	1	0.92	0.92	0.92	0.92	0.92	0.919	0.939	0.881	0.953	0.080292
	T0391	0.875	0.888	0.902	0.987	0.963	0.944	0.962	0.951	0.957	0.872	0.872	0.872	0.872	0.872	0.902	0.839	0.807	0.884	0.12766
	T0392	0.933	0.89	0.893	1	1	1	1	1	1	0.849	0.849	0.849	0.849	0.849	0.849	0.826	0.833	0.829	0.150538
	T0393	0.995	0.995	0.995	1	1	1	1	1	1	0.996	0.996	0.996	0.996	0.996	0.996	1	1	1	0.00404858
	T0394	0.989	0.994	0.989	1	1	1	1	1	1	0.985	0.985	0.985	0.984	0.984	0.987	0.986	0.974	0.983	0.015444
	T0395	0.801	0.806	0.797	0.921	0.922	0.886	0.813	0.81	0.84	0.788	0.788	0.788	0.788	0.788	0.788	0.774	0.818	0.821	0.211806
	T0396	1	1	1	1	1	1	1	1	1	1	1	1	1	1	1	1	1	1	0
	T0397	1	1	1	1	1	1	1	1	1	1	1	1	1	1	1	1	1	1	0
	T0398	1	1	1	1	1	1	1	1	1	1	1	1	1	1	1	1	1	1	0
	T0399	0.877	0.795	0.813	1	1	1	0.765	1	1	0.811	0.811	0.811	0.817	0.817	0.803	0.78	0.77	0.813	0.189474
	T0400	0.982	0.974	0.967	1	1	1	1	1	1	0.966	0.966	0.966	0.966	0.966	0.966	0.917	0.984	0.969	0.0342466
	T0401	0.981	0.972	0.973	0.972	0.973	0.974	1	1	0.991	0.976	0.976	0.976	0.976	0.976	0.976	0.966	0.964	0.984	0.023622
	T0402	0.9	0.901	0.883	0.97	0.958	0.948	0.972	0.972	0.974	0.886	0.886	0.886	0.886	0.886	0.886	0.857	0.865	0.905	0.113821
	T0404	0.947	0.932	0.937	0.879	0.879	0.886	0.886	0.886	0.889	0.957	0.957	0.957	0.956	0.956	0.948	0.947	1	0.946	0.0425532
	T0406	0.948	0.961	0.958	1	1	1	1	1	1	0.94	0.94	0.94	0.94	0.94	0.953	0.944	0.922	1	0.0596026
	T0407	0.936	0.92	0.941	0.966	0.954	0.94	0.981	0.978	0.967	0.922	0.922	0.922	0.922	0.922	0.922	0.881	0.921	0.889	0.0778098
	T0408	1	1	1	1	1	1	1	1	1	1	1	1	1	1	1	1	1	1	0
	T0409	0.661	0.612	0.635	0.708	0.727	0.684	0.588	0.611	0.641	0.632	0.632	0.632	0.632	0.632	0.632	0.889	0.684	0.639	0.367816
	T0411	0.895	0.924	0.907	1	1	1	1	1	1	0.894	0.894	0.894	0.894	0.894	0.894	0.857	0.906	0.922	0.105691
	T0412	1	1	1	1	1	1	1	1	1	1	1	1	1	1	1	1	1	1	0
	T0413	0.978	0.979	0.975	1	0.995	0.982	1	0.994	0.968	0.976	0.976	0.976	0.976	0.976	0.976	1	0.992	0.971	0.0243056
	T0415	1	1	1	1	1	1	1	1	1	1	1	1	1	1	1	1	1	1	0
	T0416	0.924	0.907	0.914	0.981	0.967	0.962	0.959	0.954	0.971	0.905	0.905	0.905	0.905	0.905	0.925	0.839	0.918	0.898	0.0949367
	T0417	0.886	0.943	0.902	1	1	1	1	1	1	0.867	0.867	0.867	0.877	0.877	0.918	0.778	0.861	0.859	0.132948
	T0418	0.988	0.982	0.989	0.988	0.983	0.984	0.994	0.988	0.989	0.985	0.985	0.985	0.985	0.985	0.985	0.975	0.957	0.972	0.0145631
	T0419	0.983	0.973	0.987	1	1	1	1	1	1	0.962	0.962	0.962	0.962	0.962	0.982	0.982	0.987	0.973	0.0375
	T0421	0.807	0.823	0.813	0.948	0.936	0.917	0.898	0.898	0.905	0.778	0.778	0.778	0.778	0.778	0.804	0.862	0.767	0.8	0.221831
	T0423	0.937	0.951	0.934	0.936	0.936	0.936	0.992	0.992	0.954	0.936	0.936	0.936	0.936	0.936	0.936	0.903	0.908	0.961	0.0642857
	T0424	0.943	0.921	0.943	0.994	0.971	0.971	0.981	0.968	0.964	0.882	0.882	0.882	0.902	0.902	0.953	0.884	0.88	0.9	0.117808
	T0425	1	1	1	1	1	1	1	1	1	1	1	1	1	1	1	1	1	1	0
	T0426	0.958	0.944	0.955	0.974	0.978	0.98	0.972	0.973	0.979	0.933	0.933	0.933	0.933	0.933	0.93	0.933	0.913	0.93	0.0674157
	T0427	0.946	0.961	0.941	0.979	0.97	0.962	0.987	0.983	0.954	0.951	0.951	0.951	0.951	0.951	0.95	0.962	0.954	0.958	0.0492611
	T0429	0.769	0.782	0.783	0.846	0.859	0.877	0.875	0.87	0.886	0.772	0.772	0.772	0.772	0.772	0.772	0.788	0.77	0.827	0.228395
	T0430	0.966	0.964	0.968	0.989	0.99	0.99	0.989	0.989	0.99	0.935	0.935	0.935	0.941	0.941	0.963	0.894	0.946	0.956	0.0645161
	T0431	0.984	0.981	0.971	1	1	1	1	1	1	0.971	0.971	0.971	0.97	0.97	0.975	0.958	0.946	0.995	0.0294737
	T0432	1	1	1	1	1	1	1	1	1	1	1	1	1	1	1	1	1	1	0
	T0433	1	1	1	1	1	1	1	1	1	1	1	1	1	1	1	1	1	1	0
	T0434	0.919	0.92	0.894	0.928	0.935	0.947	0.925	0.921	0.947	0.857	0.857	0.862	0.89	0.89	0.905	0.816	0.843	0.831	0.142857
	T0435	0.854	0.85	0.871	0.903	0.894	0.896	0.89	0.885	0.88	0.852	0.852	0.852	0.852	0.852	0.852	0.743	0.825	0.867	0.148148
	T0436	1	0.993	0.997	1	1	1	1	1	1	0.985	0.985	0.985	0.985	0.985	0.995	0.987	0.988	0.994	0.0148883
	T0437	0.767	0.758	0.71	0.818	0.833	0.833	0.862	0.87	0.833	0.735	0.735	0.735	0.735	0.735	0.725	0.684	0.658	0.727	0.26506
	T0438	1	0.997	0.997	1	1	1	1	1	1	0.998	0.998	0.998	0.998	0.998	0.998	0.99	0.994	1	0.00236407
	T0440	1	1	1	1	1	1	1	1	1	1	1	1	1	1	1	1	1	1	0
	T0441	0.832	0.851	0.831	0.893	0.883	0.877	0.901	0.903	0.879	0.81	0.81	0.81	0.809	0.809	0.828	0.791	0.779	0.801	0.190184
	T0442	0.95	0.952	0.948	0.946	0.954	0.945	0.946	0.942	0.933	0.949	0.949	0.949	0.949	0.949	0.948	0.967	0.941	0.946	0.0513834
	T0443	0.814	0.838	0.841	0.964	0.943	0.926	0.959	0.961	0.925	0.828	0.828	0.828	0.828	0.828	0.835	0.872	0.827	0.854	0.172414
	T0444	0.965	0.953	0.98	1	1	1	1	1	1	0.916	0.916	0.916	0.931	0.931	0.976	0.847	0.891	0.968	0.083871
	T0445	0.99	0.99	0.991	0.995	0.996	0.996	0.991	0.991	0.992	0.992	0.992	0.992	0.992	0.992	0.992	1	0.989	0.983	0.00806452
	T0446	0.921	0.899	0.904	0.887	0.889	0.893	0.907	0.901	0.898	0.917	0.917	0.917	0.917	0.917	0.917	1	0.872	0.944	0.0833333
	T0447	1	1	1	1	1	1	1	1	1	1	1	1	1	1	1	1	1	1	0
	T0448	0.956	0.953	0.958	0.953	0.956	0.956	0.943	0.944	0.954	0.958	0.958	0.958	0.958	0.958	0.958	0.929	0.969	0.97	0.0416667
	T0449	1	0.996	0.996	1	1	1	1	1	1	0.99	0.99	0.99	0.99	0.99	1	1	1	0.992	0.0103093
	T0450	0.983	0.995	0.994	1	1	1	1	1	1	0.983	0.983	0.983	0.983	0.983	0.991	0.981	0.987	0.989	0.0165138
	T0451	1	1	1	1	1	1	1	1	1	1	1	1	1	1	1	1	1	1	0
	T0452	0.984	0.984	0.981	0.975	0.978	0.98	0.978	0.978	0.98	0.984	0.984	0.984	0.984	0.984	0.984	1	0.985	0.986	0.016129
	T0453	1	1	1	1	1	1	1	1	1	1	1	1	1	1	1	1	1	1	0
	T0454	1	1	1	1	1	1	1	1	1	1	1	1	1	1	1	1	1	1	0
	T0455	1	1	1	1	1	1	1	1	1	1	1	1	1	1	1	1	1	1	0
	T0456	0.966	0.954	0.961	0.98	0.981	0.984	0.99	0.99	0.985	0.963	0.963	0.963	0.963	0.963	0.963	0.937	0.962	0.945	0.037037
	T0457	1	1	1	1	1	1	1	1	1	1	1	1	1	1	1	1	1	1	0
	T0458	0.847	0.896	0.879	1	1	1	1	1	1	0.846	0.846	0.846	0.846	0.846	0.913	0.826	0.784	0.811	0.153846
	T0459	0.893	0.908	0.883	0.8	0.783	0.783	0.73	0.744	0.773	0.895	0.895	0.895	0.895	0.895	0.895	0.938	0.925	0.977	0.105263
	T0460	0.768	0.753	0.779	1	0.971	0.909	0.885	0.885	0.852	0.758	0.758	0.758	0.758	0.758	0.758	0.6	0.714	0.658	0.242105
	T0461	0.974	0.957	0.954	1	1	1	1	1	1	0.89	0.89	0.89	0.901	0.901	0.965	0.854	0.905	0.933	0.109827
	T0462	0.91	0.907	0.909	0.951	0.956	0.957	0.949	0.948	0.939	0.906	0.906	0.906	0.906	0.906	0.906	1	0.906	0.901	0.0942029
	T0463	1	1	1	1	1	1	1	1	1	1	1	1	1	1	1	1	1	1	0
	T0464	0.909	0.93	0.94	1	1	1	1	1	1	0.877	0.877	0.877	0.877	0.877	0.855	0.786	0.885	0.895	0.123288
	T0465	0.784	0.79	0.821	0.9	0.911	0.908	0.91	0.914	0.918	0.752	0.752	0.752	0.752	0.752	0.768	0.739	0.789	0.791	0.248227
	T0466	0.662	0.597	0.647	0.532	0.569	0.585	0.622	0.617	0.577	0.643	0.643	0.643	0.643	0.643	0.64	0.742	0.673	0.68	0.357143
	T0468	0.613	0.6	0.574	0.5	0.5	0.6	0.526	0.625	0.606	0.581	0.581	0.581	0.571	0.571	0.558	0.562	0.571	0.568	0.419355
	T0469	1	1	1	1	1	1	1	1	1	1	1	1	1	1	1	1	1	1	0
	T0470	0.993	0.993	0.994	1	1	1	1	1	1	0.995	0.995	0.995	0.995	0.995	0.995	1	1	1	0.00483092
	T0471	0.691	0.716	0.67	0.704	0.714	0.687	0.678	0.684	0.684	0.684	0.684	0.684	0.684	0.684	0.684	0.625	0.705	0.696	0.316239
	T0472	0.936	0.962	0.943	0.923	0.941	0.935	0.9	0.917	0.927	0.947	0.947	0.947	0.947	0.947	0.947	1	0.953	0.929	0.0531915
	T0473	0.944	0.867	0.894	0.786	0.786	0.786	0.833	0.829	0.818	0.885	0.885	0.885	0.885	0.885	0.885	0.833	0.952	0.727	0.115385
	T0474	0.673	0.592	0.618	0.083	0.2	0.174	0.25	0.25	0.214	0.641	0.641	0.641	0.641	0.641	0.641	0.545	0.542	0.68	0.359375
	T0475	1	1	1	1	1	1	1	1	1	1	1	1	1	1	1	1	1	1	0
	T0476	0.846	0.878	0.857	1	1	1	1	1	1	0.87	0.87	0.87	0.87	0.87	0.868	0.96	0.886	0.842	0.130435
	T0480	0.68	0.762	0.8	?	?	?	1	?	?	0.744	0.744	0.744	0.744	0.744	0.714	0.571	0.692	0.789	0.25641
	T0481	0.895	0.902	0.9	0.912	0.892	0.899	0.899	0.897	0.9	0.906	0.906	0.906	0.906	0.906	0.906	0.857	0.929	0.905	0.0942029
	T0482	0.642	0.645	0.606	0.576	0.646	0.647	0.59	0.58	0.632	0.606	0.606	0.606	0.606	0.606	0.606	0.522	0.556	0.614	0.394231
	T0485	1	1	1	1	1	1	1	1	1	1	1	1	1	1	1	1	1	1	0
	T0486	0.824	0.81	0.828	0.795	0.797	0.79	0.855	0.836	0.807	0.79	0.79	0.79	0.801	0.801	0.828	0.803	0.813	0.803	0.210332
	T0487	0.433	0.422	0.416	0.244	0.25	0.262	0.264	0.248	0.263	0.456	0.456	0.456	0.457	0.457	0.451	0.474	0.429	0.417	0.544096
	T0488	1	1	1	1	1	1	1	1	1	1	1	1	1	1	1	1	1	1	0
	T0489	0.97	0.951	0.941	1	1	1	1	1	1	0.948	0.948	0.948	0.948	0.948	0.948	0.953	0.978	0.969	0.052
	T0490	0.993	0.993	0.993	0.989	0.99	0.991	0.989	0.989	0.991	0.992	0.992	0.992	0.992	0.992	0.992	1	0.986	0.989	0.00849858
	T0491	0.932	0.918	0.932	1	1	1	1	1	1	0.889	0.889	0.889	0.889	0.889	0.917	0.867	0.795	0.919	0.111111
	T0492	0.941	0.935	0.941	0.945	0.946	0.946	0.944	0.945	0.946	0.947	0.947	0.947	0.947	0.947	0.947	1	1	0.92	0.0526316
	T0494	0.951	0.945	0.957	1	1	1	1	1	0.988	0.934	0.934	0.934	0.939	0.939	0.945	0.911	0.933	0.911	0.0655738
	T0495	1	1	1	1	1	1	1	1	1	1	1	1	1	1	1	1	1	1	0
	T0496	0.94	0.975	0.952	1	1	1	1	1	1	0.938	0.938	0.938	0.938	0.938	0.933	0.882	0.943	0.914	0.0617284
	T0497	0.909	0.897	0.925	0.869	0.889	0.904	0.894	0.893	0.909	0.915	0.915	0.915	0.915	0.915	0.915	0.926	0.932	0.935	0.0846154
	T0498	1	1	1	1	1	1	1	1	1	1	1	1	1	1	1	1	1	1	0
	T0499	1	1	1	1	1	1	1	1	1	1	1	1	1	1	1	1	1	1	0
	T0501	1	1	1	1	1	1	1	1	1	1	1	1	1	1	1	1	1	1	0
	T0502	0.93	0.949	0.948	0.929	0.938	0.941	0.937	0.938	0.942	0.944	0.944	0.944	0.944	0.944	0.944	1	0.938	0.9	0.0561798
	T0503	0.772	0.77	0.801	0.788	0.779	0.79	0.8	0.776	0.763	0.783	0.783	0.783	0.783	0.783	0.783	0.75	0.773	0.8	0.217143
	T0504	0.986	0.986	0.981	0.975	0.979	0.98	0.987	0.981	0.982	0.984	0.984	0.984	0.984	0.984	0.984	0.957	0.976	0.977	0.015625
	T0505	0.959	0.948	0.962	0.958	0.949	0.949	0.975	0.98	0.946	0.949	0.949	0.949	0.949	0.949	0.949	0.87	0.95	0.961	0.0510949
	T0506	0.89	0.879	0.888	0.984	0.986	0.987	0.992	0.992	0.965	0.87	0.87	0.87	0.869	0.869	0.881	0.869	0.867	0.886	0.130252
	T0507	0.893	0.895	0.886	1	1	1	1	1	1	0.879	0.879	0.879	0.879	0.879	0.879	0.818	0.868	0.918	0.121212
	T0508	0.985	0.978	0.964	1	1	1	1	1	1	0.956	0.956	0.956	0.956	0.956	0.971	0.868	0.961	0.948	0.0441989
	T0509	1	1	1	1	1	1	1	1	1	1	1	1	1	1	1	1	1	1	0
	T0510	0.985	0.985	0.982	1	1	1	1	1	1	0.982	0.982	0.982	0.982	0.982	0.981	0.951	0.992	0.982	0.0183824
	T0511	0.945	0.945	0.954	0.946	0.947	0.948	0.961	0.962	0.947	0.949	0.949	0.949	0.949	0.949	0.949	0.945	0.948	0.967	0.0509804
	T0512	1	1	1	1	1	1	1	1	1	1	1	1	1	1	1	1	1	1	0
	T0513	0.976	0.995	0.986	0.978	0.979	0.981	0.98	0.98	0.982	0.982	0.982	0.982	0.982	0.982	0.981	1	0.99	0.99	0.0181159
	T0514	1	1	1	1	1	1	1	1	1	1	1	1	1	1	1	1	1	1	0
	Average	0.922138	0.920229	0.920761	0.938398	0.939824	0.938843	0.938128	0.939935	0.937926	0.912633	0.912633	0.912679	0.913578	0.913578	0.917789	0.903743	0.908963	0.915927	0.0874056
		0.9221	0.9202	0.9208	0.9384	0.9398	0.9388	0.9381	0.9399	0.9379	0.9126	0.9126	0.9127	0.9136	0.9136	0.9178	0.9037	0.909	0.9159
					Supplementary Table 3.3 F-measures of all classifiers for CASP-8 targets
		Decision Tree			Gaussian NB			LDA			SVM			Random Forest			MLP			naïve
		DT-CSV-1	DT-CSV-2	DT-CSV-3	Gauss-CSV-1	Gauss-CSV-2	Gauss-CSV-3	LDA-CSV-1	LDA-CSV-2	LDA-CSV-3	SVM-CSV-1	SVM-CSV-2	SVM-CSV-3	RF-CSV-1	RF-CSV-2	RF-CSV-3	MLP-CSV-1	MLP-CSV-2	MLP-CSV-3
	T0389	0.835344	0.787098	0.821414	0.62259	0.630137	0.630137	0.62259	0.630137	0.637602	0.958333	0.958333	0.958333	0.958333	0.958333	0.954106	0.389863	0.562369	0.641965	0.148649
	T0391	0.801858	0.78723	0.859596	0.747859	0.7704	0.797925	0.752552	0.7608	0.818487	0.931624	0.931624	0.931624	0.931624	0.935604	0.937542	0.337198	0.511123	0.635455	0.226415
	T0392	0.908893	0.85519	0.869918	0.829725	0.846597	0.86299	0.829725	0.829725	0.846597	0.918334	0.918334	0.918334	0.918334	0.918334	0.918334	0.373132	0.5784	0.566275	0.261682
	T0393	0.877612	0.899664	0.906822	0.781973	0.837209	0.894417	0.845266	0.861048	0.908893	0.997996	0.997996	0.997996	0.997996	0.997996	0.997996	0.376623	0.61783	0.663102	0.00806452
	T0394	0.807299	0.806139	0.829297	0.416469	0.435055	0.487141	0.411438	0.421468	0.463902	0.992443	0.992443	0.992443	0.981996	0.972364	0.935994	0.433715	0.612777	0.618317	0.0304183
	T0395	0.790361	0.788112	0.812204	0.738956	0.815465	0.831885	0.659671	0.67665	0.76125	0.881432	0.881432	0.881432	0.881432	0.881432	0.881432	0.331602	0.568817	0.577164	0.34957
	T0396	0.859099	0.907701	0.940678	0.851894	0.914813	0.965339	0.763906	0.82904	0.887653	1	1	1	1	1	1	0.351195	0.598458	0.671979	0
	T0397	0.910675	0.901702	0.914813	0.834499	0.896856	0.973306	0.936736	0.932194	0.984772	1	1	1	1	1	1	0.259356	0.62543	0.705502	0
	T0398	0.915401	0.930481	0.938429	0.875773	0.908893	0.930481	0.891353	0.891353	0.917749	1	1	1	1	1	1	0.347107	0.613037	0.660415	0
	T0399	0.715338	0.686462	0.721802	0.412698	0.460354	0.49737	0.151378	0.166819	0.370008	0.895638	0.895638	0.895638	0.880626	0.867448	0.810431	0.382072	0.555934	0.532586	0.318584
	T0400	0.869421	0.883865	0.901323	0.773758	0.784195	0.824912	0.735777	0.773758	0.80024	0.982706	0.982706	0.982706	0.982706	0.982706	0.982706	0.372855	0.601372	0.605195	0.0662252
	T0401	0.899791	0.895987	0.923614	0.895987	0.914705	0.937157	0.857143	0.882682	0.944956	0.987854	0.987854	0.987854	0.987854	0.987854	0.987854	0.366302	0.591845	0.67007	0.0461538
	T0402	0.861414	0.819785	0.890928	0.73834	0.762305	0.785117	0.773264	0.773264	0.812541	0.939555	0.939555	0.939555	0.939555	0.939555	0.939555	0.276722	0.559069	0.662906	0.20438
	T0404	0.734583	0.73811	0.771716	0.471337	0.471337	0.495584	0.495584	0.495584	0.508408	0.978028	0.978028	0.978028	0.956	0.949468	0.874165	0.330253	0.614958	0.551302	0.0816327
	T0406	0.852815	0.907142	0.873679	0.708844	0.796631	0.845266	0.760074	0.760074	0.854525	0.969072	0.969072	0.969072	0.969072	0.969072	0.975934	0.38143	0.572371	0.845266	0.1125
	T0407	0.846126	0.869914	0.916898	0.813778	0.858875	0.882146	0.894489	0.902023	0.939224	0.959417	0.959417	0.959417	0.959417	0.959417	0.959417	0.304421	0.520752	0.551746	0.144385
	T0408	0.857143	0.878924	0.927039	0.802395	0.89989	0.958333	0.952331	0.970664	0.988366	1	1	1	1	1	1	0.239437	0.556999	0.656817	0
	T0409	0.700491	0.671982	0.728758	0.43023	0.545094	0.55926	0.449647	0.483482	0.532217	0.77451	0.77451	0.77451	0.77451	0.77451	0.77451	0.438473	0.55926	0.505396	0.537815
	T0411	0.829538	0.841782	0.898929	0.472116	0.697917	0.798077	0.690242	0.713826	0.798077	0.944034	0.944034	0.944034	0.944034	0.944034	0.944034	0.275314	0.588697	0.583683	0.191176
	T0412	0.871332	0.847262	0.905309	0.822144	0.847262	0.851235	0.80024	0.826291	0.826291	1	1	1	1	1	0.990409	0.380567	0.578536	0.632946	0
	T0413	0.878272	0.889504	0.906504	0.778253	0.834778	0.87805	0.759305	0.779393	0.845803	0.987854	0.987854	0.987854	0.987854	0.987854	0.985899	0.394864	0.634118	0.636126	0.0474576
	T0415	0.949028	0.931053	0.905908	0.784195	0.86557	0.924731	0.822837	0.830409	0.966408	1	1	1	1	1	1	0.293515	0.546512	0.690242	0
	T0416	0.809343	0.800885	0.820892	0.53098	0.574859	0.600992	0.573437	0.599422	0.628851	0.950131	0.950131	0.950131	0.950131	0.945048	0.934403	0.299115	0.549398	0.525072	0.17341
	T0417	0.764949	0.781343	0.808766	0.578536	0.578536	0.578536	0.604327	0.598458	0.578536	0.928763	0.928763	0.928763	0.93447	0.940678	0.908911	0.358603	0.558231	0.552311	0.234694
	T0418	0.909176	0.883525	0.940756	0.900952	0.918532	0.954119	0.903438	0.906253	0.948399	0.992443	0.992443	0.992443	0.992443	0.992443	0.992443	0.320823	0.485218	0.679229	0.0287081
	T0419	0.85148	0.814902	0.894588	0.639456	0.709677	0.756219	0.784195	0.77601	0.784195	0.980632	0.980632	0.980632	0.980632	0.980705	0.975963	0.375328	0.495747	0.814902	0.0722892
	T0421	0.810485	0.820995	0.820431	0.578252	0.618644	0.686029	0.770041	0.773294	0.809969	0.875141	0.875141	0.875141	0.875141	0.875141	0.891353	0.35811	0.528378	0.562723	0.363112
	T0423	0.918647	0.916814	0.900865	0.966942	0.966942	0.966942	0.968978	0.960533	0.954	0.966942	0.966942	0.966942	0.966942	0.966942	0.966942	0.346002	0.601767	0.70524	0.120805
	T0424	0.849579	0.856819	0.882333	0.687097	0.761974	0.833427	0.779012	0.790494	0.838556	0.937301	0.937301	0.937301	0.948475	0.951232	0.975934	0.372543	0.538549	0.621818	0.210784
	T0425	0.914224	0.914224	0.914224	0.745295	0.829725	0.907104	0.730964	0.75	0.896247	1	1	1	1	1	1	0.324958	0.613037	0.669328	0
	T0426	0.831813	0.834025	0.848271	0.61559	0.687454	0.745841	0.580675	0.596422	0.704317	0.965339	0.965339	0.965339	0.965339	0.965339	0.942821	0.362565	0.577207	0.588088	0.126316
	T0427	0.879079	0.85311	0.879758	0.756946	0.795353	0.826852	0.743212	0.753592	0.810814	0.974885	0.974885	0.974885	0.974885	0.974885	0.966701	0.408121	0.595648	0.634207	0.0938967
	T0429	0.756293	0.778988	0.821508	0.578911	0.622408	0.689462	0.682927	0.663329	0.73227	0.871332	0.871332	0.871332	0.871332	0.871332	0.871332	0.329124	0.57279	0.650436	0.371859
	T0430	0.86918	0.841104	0.901186	0.711004	0.744061	0.767755	0.702744	0.700246	0.76324	0.966408	0.966408	0.966408	0.969603	0.97541	0.974852	0.306562	0.602496	0.635553	0.121212
	T0431	0.803531	0.806705	0.869371	0.655914	0.708844	0.745295	0.708844	0.733376	0.755445	0.985287	0.985287	0.985287	0.981365	0.979408	0.956661	0.390208	0.582686	0.641192	0.0572597
	T0432	0.836533	0.836533	0.887653	0.519615	0.547567	0.61783	0.697068	0.634812	0.689384	1	1	1	1	1	1	0.348472	0.575499	0.61783	0
	T0433	0.917163	0.901099	0.932764	0.792271	0.852553	0.901099	0.750781	0.767714	0.877035	1	1	1	1	1	1	0.40891	0.570407	0.72449	0
	T0434	0.834958	0.843062	0.888466	0.695375	0.807112	0.910657	0.674691	0.707229	0.854221	0.922994	0.922994	0.925886	0.941799	0.944591	0.950131	0.309545	0.571256	0.563255	0.25
	T0435	0.807054	0.819439	0.874486	0.807336	0.849379	0.896	0.827957	0.840356	0.887928	0.920086	0.920086	0.920086	0.920086	0.920086	0.920086	0.34658	0.54688	0.594214	0.258065
	T0436	0.855835	0.85521	0.896254	0.795181	0.837209	0.873874	0.765432	0.787879	0.842593	0.992443	0.992443	0.992443	0.989975	0.980984	0.964067	0.327053	0.580512	0.608061	0.0293399
	T0437	0.760444	0.763953	0.715458	0.433621	0.47067	0.47067	0.555692	0.476394	0.47067	0.847262	0.847262	0.847262	0.847262	0.847262	0.822763	0.324843	0.505206	0.510198	0.419048
	T0438	0.864282	0.84286	0.889546	0.755445	0.787144	0.810939	0.758535	0.773006	0.814464	0.998999	0.998999	0.998999	0.998999	0.998	0.991964	0.373279	0.594437	0.588567	0.00471698
	T0440	0.909487	0.885794	0.920669	0.760843	0.830409	0.873874	0.811646	0.828354	0.861696	1	1	1	1	1	1	0.385795	0.573466	0.603352	0
	T0441	0.788875	0.813955	0.814686	0.719179	0.7521	0.779185	0.682274	0.7224	0.755872	0.895028	0.895028	0.895028	0.892813	0.895028	0.876927	0.405908	0.552464	0.582777	0.319588
	T0442	0.866208	0.888533	0.889049	0.661029	0.73668	0.770219	0.661029	0.684859	0.754264	0.973833	0.973833	0.973833	0.973833	0.973833	0.969501	0.38712	0.620631	0.602496	0.0977444
	T0443	0.794546	0.822208	0.872291	0.813068	0.84837	0.883101	0.831549	0.848762	0.876593	0.905908	0.905908	0.905908	0.905908	0.907701	0.910082	0.294269	0.558837	0.596238	0.294118
	T0444	0.863915	0.86088	0.92173	0.814464	0.854525	0.905309	0.895028	0.907701	0.918334	0.956159	0.956159	0.956159	0.964267	0.971193	0.980975	0.342947	0.556875	0.680777	0.154762
	T0445	0.904739	0.890395	0.937788	0.932846	0.968776	0.985899	0.964299	0.966404	0.983935	0.995984	0.995984	0.995984	0.995984	0.995984	0.995984	0.286204	0.525705	0.629501	0.016
	T0446	0.872027	0.851074	0.880926	0.683537	0.748266	0.819981	0.781818	0.752484	0.845052	0.956703	0.956703	0.956703	0.956703	0.956703	0.956703	0.363339	0.492339	0.666429	0.153846
	T0447	0.887653	0.867497	0.922414	0.759305	0.801678	0.835178	0.816568	0.81376	0.831093	1	1	1	1	1	0.984772	0.396151	0.572448	0.663102	0
	T0448	0.89482	0.865073	0.919514	0.911792	0.946405	0.946405	0.813323	0.829015	0.923026	0.97855	0.97855	0.97855	0.97855	0.97855	0.97855	0.395219	0.613654	0.632286	0.08
	T0449	0.850575	0.888534	0.915477	0.663995	0.745295	0.859099	0.833819	0.857143	0.913043	0.994975	0.994975	0.994975	0.994975	0.996488	0.998498	0.28031	0.58156	0.617244	0.0204082
	T0450	0.866069	0.882589	0.919853	0.747652	0.791541	0.831093	0.814464	0.829725	0.851235	0.991427	0.991427	0.991427	0.991427	0.991457	0.982426	0.329496	0.583323	0.657999	0.032491
	T0451	0.906506	0.911861	0.93617	0.901702	0.945704	0.991427	0.959958	0.964803	0.982706	1	1	1	1	1	1	0.253275	0.647735	0.663102	0
	T0452	0.884334	0.898104	0.92161	0.765421	0.826072	0.87296	0.838612	0.843162	0.882715	0.991935	0.991935	0.991935	0.991935	0.991935	0.98848	0.364677	0.601559	0.638398	0.031746
	T0453	0.837209	0.845932	0.871968	0.728544	0.770744	0.818665	0.760074	0.780488	0.818665	1	1	1	1	1	0.993457	0.4375	0.571429	0.648649	0
	T0454	0.906506	0.928189	0.93447	0.931624	0.961039	0.963731	0.877035	0.890122	0.928189	1	1	1	1	1	1	0.388396	0.640381	0.678123	0
	T0455	0.843262	0.878295	0.863636	0.627316	0.741347	0.788613	0.582566	0.597475	0.690242	1	1	1	0.995984	0.984256	0.959417	0.356615	0.6053	0.582566	0
	T0456	0.851958	0.865485	0.906584	0.707849	0.753763	0.812563	0.838358	0.850853	0.866217	0.981151	0.981151	0.981151	0.981151	0.981151	0.981151	0.365462	0.557022	0.620597	0.0714286
	T0457	0.914224	0.890738	0.927614	0.753894	0.867497	0.908297	0.753894	0.77451	0.843931	1	1	1	1	1	1	0.316498	0.595506	0.609179	0
	T0458	0.734897	0.833414	0.811136	0.716303	0.737374	0.737374	0.757764	0.747652	0.726926	0.916576	0.916576	0.916576	0.916576	0.916576	0.930171	0.380283	0.509161	0.526711	0.266667
	T0459	0.837221	0.786707	0.839453	0.554248	0.550111	0.550111	0.443015	0.467657	0.527195	0.944591	0.944591	0.944591	0.944591	0.944591	0.944591	0.296388	0.591728	0.656204	0.190476
	T0460	0.75166	0.75846	0.805096	0.530492	0.622418	0.689971	0.742146	0.742146	0.730286	0.862344	0.862344	0.862344	0.862344	0.862344	0.862344	0.206897	0.467027	0.45438	0.389831
	T0461	0.832567	0.817831	0.873189	0.613037	0.678123	0.700455	0.547567	0.561151	0.649561	0.941799	0.941799	0.941799	0.947922	0.946012	0.922181	0.358664	0.587575	0.611693	0.197917
	T0462	0.855972	0.841027	0.851024	0.753554	0.800156	0.811232	0.834089	0.823561	0.825199	0.950682	0.950682	0.950682	0.950682	0.950682	0.950682	0.322148	0.613699	0.652954	0.172185
	T0463	0.908893	0.908893	0.945704	0.833139	0.871968	0.928763	0.945704	0.947922	0.972251	1	1	1	1	1	1	0.363339	0.570407	0.534799	0
	T0464	0.840153	0.876041	0.824325	0.43872	0.577525	0.609179	0.59353	0.59353	0.609179	0.93447	0.93447	0.93447	0.93447	0.926304	0.841283	0.282238	0.510796	0.410112	0.219512
	T0465	0.769227	0.786484	0.843846	0.577358	0.629585	0.690452	0.771772	0.791529	0.816987	0.858447	0.858447	0.858447	0.858447	0.858447	0.868778	0.263048	0.55243	0.612703	0.397727
	T0466	0.642968	0.597	0.700649	0.420032	0.471825	0.496329	0.478651	0.487551	0.484123	0.782715	0.782715	0.782715	0.782715	0.782715	0.776187	0.446179	0.564414	0.557222	0.526316
	T0468	0.655356	0.631728	0.608759	0.206349	0.270073	0.428296	0.273727	0.384828	0.459467	0.734978	0.734978	0.734978	0.716914	0.708469	0.656083	0.257487	0.499555	0.46176	0.590909
	T0469	0.911268	0.946259	0.922994	0.946259	0.989899	1	0.790079	0.790079	0.935037	1	1	1	1	1	1	0.393574	0.693664	0.559078	0
	T0470	0.823892	0.827306	0.865869	0.40891	0.45679	0.490566	0.513011	0.518519	0.544396	0.997494	0.997494	0.997494	0.997494	0.997494	0.959797	0.364677	0.518519	0.613037	0.00961538
	T0471	0.757025	0.777267	0.754351	0.775433	0.810814	0.810455	0.799819	0.812352	0.812352	0.812352	0.812352	0.812352	0.812352	0.812352	0.812352	0.289053	0.499698	0.57373	0.480519
	T0472	0.874169	0.904789	0.937973	0.562008	0.685404	0.768267	0.329946	0.389174	0.584681	0.972779	0.972779	0.972779	0.972779	0.972779	0.972779	0.396151	0.621405	0.595321	0.10101
	T0473	0.829015	0.857395	0.9034	0.594475	0.594475	0.594475	0.731469	0.715929	0.68351	0.938992	0.938992	0.938992	0.938992	0.938992	0.938992	0.344307	0.597145	0.47069	0.206897
	T0474	0.752773	0.64441	0.708116	0.0372336	0.131544	0.125382	0.113003	0.140805	0.108864	0.781231	0.781231	0.781231	0.781231	0.781231	0.781231	0.230304	0.400033	0.515434	0.528736
	T0475	0.907104	0.918334	0.940117	0.82904	0.901702	0.955614	0.940117	0.955614	0.975934	1	1	1	1	1	1	0.303647	0.6053	0.649561	0
	T0476	0.758863	0.667181	0.705834	0.0952381	0.116761	0.201439	0.242531	0.242531	0.242531	0.930481	0.930481	0.930481	0.930481	0.930481	0.924121	0.457143	0.629357	0.542351	0.230769
	T0480	0.62951	0.640219	0.74094	0	0	0	0.186763	0	0	0.853211	0.853211	0.853211	0.853211	0.853211	0.781051	0.222279	0.428184	0.624675	0.408163
	T0481	0.817292	0.852416	0.881633	0.571373	0.610454	0.639289	0.639289	0.63211	0.646154	0.950682	0.950682	0.950682	0.950682	0.950682	0.950682	0.246569	0.574668	0.606436	0.172185
	T0482	0.722086	0.705285	0.725917	0.557419	0.718764	0.743199	0.671082	0.652609	0.759677	0.75467	0.75467	0.75467	0.75467	0.75467	0.75467	0.278596	0.403785	0.505093	0.565517
	T0485	0.842593	0.808105	0.931053	0.818665	0.825602	0.825602	0.790079	0.800959	0.822144	1	1	1	0.994975	0.997494	0.979592	0.316498	0.616874	0.662207	0
	T0486	0.781407	0.759541	0.805927	0.644562	0.664653	0.66824	0.670135	0.661304	0.705069	0.882682	0.882682	0.882682	0.889506	0.893019	0.873816	0.378961	0.593236	0.583305	0.347561
	T0487	0.524801	0.51452	0.505171	0.229148	0.244376	0.263985	0.262996	0.245475	0.265966	0.626374	0.626374	0.626374	0.627316	0.619454	0.601999	0.385607	0.417711	0.41499	0.704743
	T0488	0.917749	0.902907	0.902907	0.812352	0.85518	0.879552	0.735777	0.715478	0.879552	1	1	1	1	1	1	0.244074	0.550725	0.683344	0
	T0489	0.895136	0.877183	0.905725	0.884551	0.910082	0.932194	0.890122	0.884551	0.932194	0.973306	0.973306	0.973306	0.973306	0.973306	0.973306	0.29284	0.537936	0.679339	0.0988593
	T0490	0.889781	0.906581	0.91827	0.874026	0.922148	0.954181	0.866499	0.877751	0.946596	0.995984	0.995984	0.995984	0.995984	0.995984	0.995984	0.412698	0.56912	0.689303	0.0168539
	T0491	0.851618	0.83216	0.845086	0.52071	0.580554	0.613999	0.556999	0.556999	0.591549	0.941239	0.941239	0.941239	0.941239	0.941239	0.956703	0.252839	0.487951	0.543654	0.2
	T0492	0.914261	0.859919	0.914261	0.953915	0.963182	0.963182	0.944	0.953915	0.963182	0.972779	0.972779	0.972779	0.972779	0.972779	0.972779	0.388396	0.45679	0.582348	0.1
	T0494	0.828527	0.842463	0.864918	0.73817	0.793727	0.822837	0.760843	0.782715	0.824887	0.965874	0.965874	0.965874	0.964299	0.965499	0.950468	0.34264	0.604422	0.34264	0.123077
	T0495	0.878924	0.878924	0.89258	0.742138	0.781973	0.814464	0.792999	0.787144	0.819362	1	1	1	1	1	1	0.324958	0.574483	0.596491	0
	T0496	0.817981	0.864192	0.855037	0.738966	0.817268	0.831093	0.769231	0.778999	0.803112	0.968008	0.968008	0.968008	0.968008	0.961876	0.923402	0.322065	0.594426	0.635429	0.116279
	T0497	0.82547	0.849623	0.871584	0.718889	0.80709	0.888747	0.834258	0.828678	0.916439	0.955614	0.955614	0.955614	0.955614	0.955614	0.955614	0.342359	0.617768	0.640429	0.156028
	T0498	0.888889	0.873239	0.857143	0.730159	0.80597	0.933333	0.961039	0.987342	0.961039	1	1	1	1	1	1	0.26087	0.596491	0.596491	0
	T0499	0.918919	0.888889	0.918919	0.644068	0.787879	0.84058	0.888889	0.888889	0.933333	1	1	1	1	1	1	0.26087	0.644068	0.62069	0
	T0501	0.896856	0.860399	0.906506	0.825602	0.870695	0.893193	0.842593	0.866856	0.887653	1	1	1	1	1	1	0.352554	0.540146	0.656817	0
	T0502	0.851958	0.913737	0.906783	0.844446	0.914947	0.946468	0.908138	0.914947	0.952873	0.971193	0.971193	0.971193	0.971193	0.971193	0.971193	0.336106	0.517168	0.581038	0.106383
	T0503	0.768988	0.76446	0.826651	0.660828	0.703896	0.734336	0.694126	0.647153	0.69314	0.878295	0.878295	0.878295	0.878295	0.878295	0.878295	0.283784	0.546788	0.612346	0.356808
	T0504	0.838904	0.859648	0.880696	0.748958	0.83636	0.867395	0.876345	0.887337	0.909518	0.991935	0.991935	0.991935	0.991935	0.991935	0.991935	0.381198	0.590204	0.620859	0.0307692
	T0505	0.874686	0.854024	0.92352	0.743888	0.815547	0.859245	0.850376	0.854822	0.875627	0.973833	0.973833	0.973833	0.973833	0.973833	0.973833	0.26168	0.596751	0.633965	0.0972222
	T0506	0.807502	0.822599	0.800683	0.736905	0.816	0.841904	0.754688	0.754688	0.788793	0.930481	0.930481	0.930481	0.925562	0.920515	0.887452	0.395492	0.583749	0.629357	0.230483
	T0507	0.840034	0.850381	0.878436	0.759305	0.803828	0.86299	0.834499	0.839907	0.890122	0.935604	0.935604	0.935604	0.935604	0.935604	0.935604	0.260617	0.544816	0.545458	0.216216
	T0508	0.856079	0.853425	0.855529	0.678996	0.732573	0.760074	0.785671	0.750781	0.794454	0.977505	0.977505	0.977505	0.977505	0.977505	0.976963	0.313103	0.586467	0.584023	0.0846561
	T0509	0.877666	0.831093	0.893193	0.61783	0.636673	0.650472	0.562185	0.582566	0.65501	1	1	1	1	1	1	0.430141	0.613037	0.608212	0
	T0510	0.828559	0.848353	0.88049	0.619738	0.687664	0.752339	0.644986	0.664887	0.731769	0.990918	0.990918	0.990918	0.990918	0.990918	0.984984	0.353368	0.607687	0.572479	0.0361011
	T0511	0.900499	0.900499	0.901791	0.907494	0.950983	0.967587	0.886082	0.888828	0.919208	0.973833	0.973833	0.973833	0.973833	0.973833	0.973833	0.437927	0.614882	0.644222	0.0970149
	T0512	0.881432	0.889506	0.925886	0.84859	0.920669	0.973833	0.839907	0.84859	0.935037	1	1	1	1	1	1	0.407643	0.594519	0.669328	0
	T0513	0.857085	0.827317	0.883924	0.659951	0.682629	0.717031	0.704575	0.704575	0.740239	0.990918	0.990918	0.990918	0.990918	0.990918	0.969875	0.327759	0.553362	0.553362	0.0355872
	T0514	0.911268	0.878295	0.959417	0.942359	0.968008	0.995984	0.924731	0.938429	0.968008	1	1	1	1	1	1	0.417722	0.6053	0.716303	0
	Average	0.838883	0.836846	0.866349	0.687141	0.740175	0.778181	0.725804	0.732232	0.777817	0.950566	0.950566	0.950593	0.950302	0.949804	0.942846	0.340951	0.56752	0.608774	0.144884
		0.8389	0.8368	0.8663	0.6871	0.7402	0.7782	0.7258	0.7322	0.7778	0.9506	0.9506	0.9506	0.9503	0.9498	0.9428	0.341	0.5675	0.6088
					Supplementary Table 3.4 Accuracy measures of all classifiers for CASP-8 targets
		ch	ch	ch	ch	ch	ch	ch	ch	ch	C	c	ch
		Decision Tree			Gaussian NB			LDA			SVM			Random Forest			MLP			naïve
		DT-CSV-1	DT-CSV-2	DT-CSV-3	Gauss-CSV-1	Gauss-CSV-2	Gauss-CSV-3	LDA-CSV-1	LDA-CSV-2	LDA-CSV-3	SVM-CSV-1	SVM-CSV-2	SVM-CSV-3	RF-CSV-1	RF-CSV-2	RF-CSV-3	MLP-CSV-1	MLP-CSV-2	MLP-CSV-3
	T0389	0.729927	0.656934	0.708029	0.49635	0.50365	0.50365	0.49635	0.50365	0.510949	0.919708	0.919708	0.919708	0.919708	0.919708	0.912409	0.291971	0.408759	0.50365	0.080292
	T0391	0.680851	0.666667	0.765957	0.64539	0.666667	0.695035	0.64539	0.652482	0.723404	0.87234	0.87234	0.87234	0.87234	0.879433	0.886525	0.276596	0.375887	0.503546	0.12766
	T0392	0.849462	0.763441	0.784946	0.752688	0.774194	0.795699	0.752688	0.752688	0.774194	0.849462	0.849462	0.849462	0.849462	0.849462	0.849462	0.311828	0.451613	0.44086	0.150538
	T0393	0.781377	0.817814	0.82996	0.643725	0.720648	0.809717	0.732794	0.757085	0.834008	0.995951	0.995951	0.995951	0.995951	0.995951	0.995951	0.234818	0.449393	0.497976	0.00404858
	T0394	0.679537	0.679537	0.710425	0.274131	0.289575	0.332046	0.27027	0.277992	0.312741	0.984556	0.984556	0.984556	0.965251	0.945946	0.880309	0.285714	0.444015	0.451737	0.015444
	T0395	0.673611	0.673611	0.697917	0.65625	0.739583	0.75	0.548611	0.5625	0.65625	0.788194	0.788194	0.788194	0.788194	0.788194	0.788194	0.329861	0.479167	0.486111	0.211806
	T0396	0.752809	0.831461	0.88764	0.741573	0.842697	0.932584	0.617978	0.707865	0.797753	1	1	1	1	1	1	0.213483	0.426966	0.505618	0
	T0397	0.835821	0.820896	0.843284	0.716418	0.813433	0.947761	0.880597	0.873134	0.970149	1	1	1	1	1	1	0.149254	0.455224	0.544776	0
	T0398	0.844203	0.869565	0.884058	0.778986	0.833333	0.869565	0.804348	0.804348	0.847826	1	1	1	1	1	1	0.210145	0.442029	0.492754	0
	T0399	0.610526	0.552632	0.594737	0.4	0.431579	0.457895	0.236842	0.263158	0.373684	0.810526	0.810526	0.810526	0.789474	0.768421	0.689474	0.336842	0.436842	0.436842	0.189474
	T0400	0.773973	0.794521	0.821918	0.643836	0.657534	0.712329	0.59589	0.643836	0.678082	0.965753	0.965753	0.965753	0.965753	0.965753	0.965753	0.239726	0.445205	0.445205	0.0342466
	T0401	0.818898	0.811024	0.858268	0.811024	0.84252	0.88189	0.755906	0.795276	0.897638	0.976378	0.976378	0.976378	0.976378	0.976378	0.976378	0.23622	0.425197	0.511811	0.023622
	T0402	0.764228	0.707317	0.804878	0.626016	0.650407	0.674797	0.666667	0.666667	0.715447	0.886179	0.886179	0.886179	0.886179	0.886179	0.886179	0.235772	0.422764	0.528455	0.113821
	T0404	0.585106	0.585106	0.62766	0.308511	0.308511	0.329787	0.329787	0.329787	0.340426	0.957447	0.957447	0.957447	0.914894	0.904255	0.776596	0.223404	0.468085	0.393617	0.0425532
	T0406	0.748344	0.834437	0.781457	0.576159	0.682119	0.748344	0.635762	0.635762	0.761589	0.940397	0.940397	0.940397	0.940397	0.940397	0.953642	0.271523	0.417219	0.748344	0.0596026
	T0407	0.740634	0.772334	0.850144	0.70317	0.763689	0.795389	0.821326	0.832853	0.89049	0.92219	0.92219	0.92219	0.92219	0.92219	0.92219	0.224784	0.383285	0.400576	0.0778098
	T0408	0.75	0.784091	0.863636	0.670455	0.818182	0.920455	0.909091	0.943182	0.977273	1	1	1	1	1	1	0.136364	0.386364	0.488636	0
	T0409	0.597701	0.54023	0.597701	0.482759	0.54023	0.528736	0.436782	0.45977	0.494253	0.632184	0.632184	0.632184	0.632184	0.632184	0.632184	0.528736	0.528736	0.482759	0.367816
	T0411	0.715447	0.739837	0.821138	0.382114	0.585366	0.699187	0.577236	0.601626	0.699187	0.894309	0.894309	0.894309	0.894309	0.894309	0.894309	0.227642	0.455285	0.455285	0.105691
	T0412	0.771605	0.734568	0.82716	0.697531	0.734568	0.740741	0.666667	0.703704	0.703704	1	1	1	1	1	0.981481	0.234568	0.407407	0.462963	0
	T0413	0.784722	0.802083	0.829861	0.645833	0.722222	0.784722	0.621528	0.645833	0.732639	0.975694	0.975694	0.975694	0.975694	0.975694	0.972222	0.263889	0.475694	0.472222	0.0243056
	T0415	0.903226	0.870968	0.827957	0.645161	0.763441	0.860215	0.698925	0.709677	0.935484	1	1	1	1	1	1	0.172043	0.376344	0.526882	0
	T0416	0.693038	0.677215	0.705696	0.417722	0.452532	0.474684	0.449367	0.471519	0.503165	0.905063	0.905063	0.905063	0.905063	0.89557	0.879747	0.227848	0.417722	0.392405	0.0949367
	T0417	0.641618	0.676301	0.699422	0.485549	0.485549	0.485549	0.508671	0.50289	0.485549	0.867052	0.867052	0.867052	0.878613	0.890173	0.843931	0.277457	0.433526	0.427746	0.132948
	T0418	0.834951	0.791262	0.88835	0.820388	0.849515	0.912621	0.825243	0.830097	0.902913	0.985437	0.985437	0.985437	0.985437	0.985437	0.985437	0.199029	0.320388	0.514563	0.0145631
	T0419	0.747917	0.69375	0.814583	0.489583	0.566667	0.622917	0.658333	0.647917	0.658333	0.9625	0.9625	0.9625	0.9625	0.9625	0.954167	0.25625	0.352083	0.69375	0.0375
	T0421	0.704225	0.721831	0.71831	0.528169	0.556338	0.609155	0.68662	0.690141	0.732394	0.778169	0.778169	0.778169	0.778169	0.778169	0.809859	0.369718	0.440141	0.475352	0.221831
	T0423	0.85	0.85	0.821429	0.935714	0.935714	0.935714	0.942857	0.928571	0.914286	0.935714	0.935714	0.935714	0.935714	0.935714	0.935714	0.242857	0.442857	0.564286	0.0642857
	T0424	0.758904	0.764384	0.805479	0.578082	0.654795	0.742466	0.676712	0.687671	0.747945	0.882192	0.882192	0.882192	0.90411	0.909589	0.956164	0.29863	0.413699	0.490411	0.117808
	T0425	0.842424	0.842424	0.842424	0.593939	0.709091	0.830303	0.575758	0.6	0.812121	1	1	1	1	1	1	0.193939	0.442424	0.50303	0
	T0426	0.722846	0.722846	0.745318	0.475655	0.550562	0.617978	0.441948	0.456929	0.569288	0.932584	0.932584	0.932584	0.932584	0.932584	0.891386	0.262172	0.423221	0.438202	0.0674157
	T0427	0.785714	0.748768	0.785714	0.623153	0.669951	0.711823	0.608374	0.62069	0.687192	0.950739	0.950739	0.950739	0.950739	0.950739	0.935961	0.285714	0.440887	0.480296	0.0492611
	T0429	0.62963	0.660494	0.709877	0.506173	0.54321	0.604938	0.598765	0.580247	0.648148	0.771605	0.771605	0.771605	0.771605	0.771605	0.771605	0.345679	0.475309	0.555556	0.228395
	T0430	0.777126	0.73607	0.826979	0.577713	0.615836	0.645161	0.568915	0.565982	0.639296	0.935484	0.935484	0.935484	0.941349	0.953079	0.953079	0.217009	0.454545	0.489736	0.0645161
	T0431	0.677895	0.682105	0.770526	0.503158	0.562105	0.606316	0.562105	0.591579	0.618947	0.970526	0.970526	0.970526	0.964211	0.96	0.917895	0.256842	0.414737	0.486316	0.0294737
	T0432	0.719298	0.719298	0.798246	0.350877	0.377193	0.447368	0.535088	0.464912	0.526316	1	1	1	1	1	1	0.210526	0.403509	0.447368	0
	T0433	0.846995	0.819672	0.874317	0.655738	0.743169	0.819672	0.601093	0.622951	0.781421	1	1	1	1	1	1	0.256831	0.398907	0.568306	0
	T0434	0.740741	0.751323	0.809524	0.582011	0.708995	0.851852	0.560847	0.592593	0.772487	0.857143	0.857143	0.862434	0.89418	0.899471	0.910053	0.269841	0.444444	0.433862	0.142857
	T0435	0.688889	0.703704	0.785185	0.703704	0.755556	0.822222	0.725926	0.740741	0.807407	0.851852	0.851852	0.851852	0.851852	0.851852	0.851852	0.274074	0.422222	0.474074	0.148148
	T0436	0.751861	0.74938	0.813896	0.665012	0.724566	0.779156	0.62531	0.655087	0.73201	0.985112	0.985112	0.985112	0.980149	0.962779	0.930521	0.205955	0.414392	0.444169	0.0148883
	T0437	0.650602	0.650602	0.578313	0.433735	0.457831	0.457831	0.518072	0.46988	0.457831	0.73494	0.73494	0.73494	0.73494	0.73494	0.698795	0.349398	0.409639	0.445783	0.26506
	T0438	0.761229	0.728132	0.801418	0.607565	0.650118	0.683215	0.612293	0.631206	0.687943	0.997636	0.997636	0.997636	0.997636	0.995272	0.983452	0.229314	0.423168	0.41844	0.00236407
	T0440	0.833977	0.795367	0.853282	0.6139	0.710425	0.776062	0.683398	0.706564	0.756757	1	1	1	1	1	1	0.239382	0.401544	0.432432	0
	T0441	0.674847	0.711656	0.705521	0.619632	0.650307	0.677914	0.58589	0.625767	0.653374	0.809816	0.809816	0.809816	0.806748	0.809816	0.788344	0.352761	0.43865	0.469325	0.190184
	T0442	0.766798	0.802372	0.802372	0.505929	0.592885	0.632411	0.505929	0.529644	0.608696	0.948617	0.948617	0.948617	0.948617	0.948617	0.940711	0.272727	0.462451	0.44664	0.0513834
	T0443	0.668103	0.711207	0.780172	0.732759	0.771552	0.814655	0.75431	0.775862	0.806034	0.827586	0.827586	0.827586	0.827586	0.831897	0.836207	0.297414	0.448276	0.487069	0.172414
	T0444	0.774194	0.767742	0.864516	0.712903	0.767742	0.841935	0.825806	0.845161	0.86129	0.916129	0.916129	0.916129	0.932258	0.945161	0.964516	0.245161	0.409677	0.548387	0.083871
	T0445	0.826613	0.802419	0.883065	0.875	0.939516	0.971774	0.931452	0.935484	0.967742	0.991935	0.991935	0.991935	0.991935	0.991935	0.991935	0.173387	0.358871	0.459677	0.00806452
	T0446	0.777778	0.740741	0.787037	0.527778	0.601852	0.694444	0.648148	0.611111	0.731481	0.916667	0.916667	0.916667	0.916667	0.916667	0.916667	0.287037	0.351852	0.527778	0.0833333
	T0447	0.798479	0.76616	0.855513	0.612167	0.669202	0.71673	0.690114	0.686312	0.711027	1	1	1	1	1	0.969582	0.247148	0.401141	0.496198	0
	T0448	0.810185	0.763889	0.851852	0.837963	0.898148	0.898148	0.685185	0.708333	0.856481	0.958333	0.958333	0.958333	0.958333	0.958333	0.958333	0.263889	0.458333	0.476852	0.0416667
	T0449	0.742268	0.800687	0.845361	0.501718	0.597938	0.756014	0.718213	0.752577	0.841924	0.989691	0.989691	0.989691	0.989691	0.993127	0.996564	0.171821	0.415808	0.450172	0.0103093
	T0450	0.765138	0.792661	0.853211	0.60367	0.66055	0.715596	0.691743	0.713761	0.744954	0.983486	0.983486	0.983486	0.983486	0.983486	0.965138	0.207339	0.418349	0.495413	0.0165138
	T0451	0.82906	0.837607	0.880342	0.820513	0.897436	0.982906	0.923077	0.931624	0.965812	1	1	1	1	1	1	0.145299	0.478632	0.495726	0
	T0452	0.793548	0.816129	0.854839	0.619355	0.703226	0.774194	0.722581	0.729032	0.790323	0.983871	0.983871	0.983871	0.983871	0.983871	0.977419	0.235484	0.435484	0.474194	0.016129
	T0453	0.72	0.733333	0.773333	0.573333	0.626667	0.693333	0.613333	0.64	0.693333	1	1	1	1	1	0.986667	0.28	0.4	0.48	0
	T0454	0.828877	0.86631	0.877005	0.871658	0.925134	0.930481	0.780749	0.802139	0.86631	1	1	1	1	1	1	0.240642	0.470588	0.513369	0
	T0455	0.728682	0.782946	0.75969	0.457364	0.589147	0.651163	0.410853	0.426357	0.527132	1	1	1	0.992248	0.968992	0.922481	0.217054	0.434109	0.410853	0
	T0456	0.744444	0.762963	0.82963	0.559259	0.614815	0.692593	0.72963	0.748148	0.77037	0.962963	0.962963	0.962963	0.962963	0.962963	0.962963	0.240741	0.4	0.455556	0.037037
	T0457	0.842105	0.802632	0.865132	0.605263	0.766447	0.832237	0.605263	0.631579	0.730263	1	1	1	1	1	1	0.1875	0.424342	0.4375	0
	T0458	0.604396	0.736264	0.703297	0.626374	0.648352	0.648352	0.67033	0.659341	0.637363	0.846154	0.846154	0.846154	0.846154	0.846154	0.879121	0.318681	0.384615	0.406593	0.153846
	T0459	0.726316	0.663158	0.726316	0.389474	0.378947	0.378947	0.284211	0.305263	0.357895	0.894737	0.894737	0.894737	0.894737	0.894737	0.894737	0.252632	0.463158	0.536842	0.105263
	T0460	0.631579	0.631579	0.694737	0.515789	0.578947	0.621053	0.663158	0.663158	0.642105	0.757895	0.757895	0.757895	0.757895	0.757895	0.757895	0.273684	0.4	0.368421	0.242105
	T0461	0.739884	0.716763	0.791908	0.50289	0.566474	0.589595	0.445087	0.456647	0.537572	0.890173	0.890173	0.890173	0.901734	0.901734	0.867052	0.277457	0.456647	0.485549	0.109827
	T0462	0.753623	0.731884	0.746377	0.630435	0.688406	0.702899	0.731884	0.717391	0.717391	0.905797	0.905797	0.905797	0.905797	0.905797	0.905797	0.268116	0.471014	0.507246	0.0942029
	T0463	0.832512	0.832512	0.896552	0.714286	0.773399	0.866995	0.896552	0.901478	0.945813	1	1	1	1	1	1	0.221675	0.399015	0.364532	0
	T0464	0.739726	0.794521	0.726027	0.369863	0.479452	0.506849	0.493151	0.493151	0.506849	0.876712	0.876712	0.876712	0.876712	0.863014	0.726027	0.232877	0.39726	0.328767	0.123288
	T0465	0.659574	0.680851	0.758865	0.531915	0.574468	0.624113	0.702128	0.723404	0.751773	0.751773	0.751773	0.751773	0.751773	0.751773	0.77305	0.326241	0.48227	0.524823	0.248227
	T0466	0.553571	0.482143	0.580357	0.383929	0.419643	0.4375	0.455357	0.455357	0.428571	0.642857	0.642857	0.642857	0.642857	0.642857	0.633929	0.491071	0.517857	0.517857	0.357143
	T0468	0.569892	0.548387	0.516129	0.419355	0.419355	0.483871	0.430108	0.483871	0.494624	0.580645	0.580645	0.580645	0.55914	0.548387	0.516129	0.44086	0.483871	0.473118	0.419355
	T0469	0.836735	0.897959	0.857143	0.897959	0.979592	1	0.653061	0.653061	0.877551	1	1	1	1	1	1	0.244898	0.530612	0.387755	0
	T0470	0.700483	0.705314	0.763285	0.26087	0.299517	0.328502	0.347826	0.352657	0.376812	0.995169	0.995169	0.995169	0.995169	0.995169	0.922705	0.227053	0.352657	0.444444	0.00483092
	T0471	0.632479	0.666667	0.615385	0.65812	0.700855	0.683761	0.666667	0.683761	0.683761	0.683761	0.683761	0.683761	0.683761	0.683761	0.683761	0.367521	0.470085	0.504274	0.316239
	T0472	0.776596	0.829787	0.882979	0.404255	0.531915	0.62766	0.223404	0.265957	0.425532	0.946809	0.946809	0.946809	0.946809	0.946809	0.946809	0.287234	0.468085	0.43617	0.0531915
	T0473	0.730769	0.75	0.826923	0.423077	0.423077	0.423077	0.576923	0.557692	0.519231	0.884615	0.884615	0.884615	0.884615	0.884615	0.884615	0.269231	0.480769	0.307692	0.115385
	T0474	0.640625	0.5	0.5625	0.203125	0.171875	0.125	0.265625	0.234375	0.234375	0.640625	0.640625	0.640625	0.640625	0.640625	0.640625	0.375	0.390625	0.5	0.359375
	T0475	0.830189	0.849057	0.886792	0.707547	0.820755	0.915094	0.886792	0.915094	0.95283	1	1	1	1	1	1	0.179245	0.433962	0.481132	0
	T0476	0.619565	0.532609	0.565217	0.173913	0.184783	0.228261	0.25	0.25	0.25	0.869565	0.869565	0.869565	0.869565	0.869565	0.858696	0.380435	0.5	0.413043	0.130435
	T0480	0.487179	0.538462	0.641026	0.25641	0.25641	0.25641	0.333333	0.25641	0.25641	0.74359	0.74359	0.74359	0.74359	0.74359	0.641026	0.282051	0.384615	0.538462	0.25641
	T0481	0.695652	0.746377	0.789855	0.434783	0.463768	0.492754	0.492754	0.485507	0.5	0.905797	0.905797	0.905797	0.905797	0.905797	0.905797	0.202899	0.442029	0.463768	0.0942029
	T0482	0.615385	0.605769	0.586538	0.480769	0.615385	0.634615	0.538462	0.519231	0.634615	0.605769	0.605769	0.605769	0.605769	0.605769	0.605769	0.403846	0.432692	0.490385	0.394231
	T0485	0.727723	0.678218	0.871287	0.693069	0.70297	0.70297	0.653465	0.668317	0.69802	1	1	1	0.990099	0.99505	0.960396	0.188119	0.445545	0.49505	0
	T0486	0.671587	0.642066	0.701107	0.527675	0.546125	0.546125	0.571956	0.557196	0.586716	0.789668	0.789668	0.789668	0.804428	0.811808	0.789668	0.357934	0.494465	0.483395	0.210332
	T0487	0.449925	0.433483	0.426009	0.337818	0.325859	0.324365	0.330344	0.31988	0.32287	0.455904	0.455904	0.455904	0.457399	0.449925	0.45441	0.527653	0.48281	0.469357	0.544096
	T0488	0.848101	0.822785	0.822785	0.683544	0.746835	0.78481	0.582278	0.556962	0.78481	1	1	1	1	1	1	0.139241	0.379747	0.518987	0
	T0489	0.816	0.784	0.828	0.804	0.844	0.88	0.812	0.804	0.88	0.948	0.948	0.948	0.948	0.948	0.948	0.208	0.396	0.532	0.052
	T0490	0.8017	0.830028	0.849858	0.776204	0.855524	0.912181	0.764873	0.78187	0.898017	0.991501	0.991501	0.991501	0.991501	0.991501	0.991501	0.266289	0.399433	0.526912	0.00849858
	T0491	0.757576	0.727273	0.747475	0.424242	0.474747	0.505051	0.454545	0.454545	0.484848	0.888889	0.888889	0.888889	0.888889	0.888889	0.919192	0.222222	0.343434	0.424242	0.111111
	T0492	0.842105	0.754386	0.842105	0.912281	0.929825	0.929825	0.894737	0.912281	0.929825	0.947368	0.947368	0.947368	0.947368	0.947368	0.947368	0.280702	0.333333	0.421053	0.0526316
	T0494	0.715847	0.734973	0.770492	0.612022	0.680328	0.718579	0.639344	0.666667	0.718579	0.934426	0.934426	0.934426	0.931694	0.934426	0.907104	0.243169	0.453552	0.243169	0.0655738
	T0495	0.783582	0.783582	0.80597	0.589552	0.641791	0.686567	0.656716	0.649254	0.69403	1	1	1	1	1	1	0.19403	0.402985	0.425373	0
	T0496	0.697531	0.771605	0.753086	0.611111	0.709877	0.728395	0.648148	0.660494	0.691358	0.938272	0.938272	0.938272	0.938272	0.925926	0.858025	0.222222	0.444444	0.475309	0.0617284
	T0497	0.707692	0.738462	0.776923	0.561538	0.676923	0.8	0.715385	0.707692	0.846154	0.915385	0.915385	0.915385	0.915385	0.915385	0.915385	0.261538	0.476923	0.5	0.0846154
	T0498	0.8	0.775	0.75	0.575	0.675	0.875	0.925	0.975	0.925	1	1	1	1	1	1	0.15	0.425	0.425	0
	T0499	0.85	0.8	0.85	0.475	0.65	0.725	0.8	0.8	0.875	1	1	1	1	1	1	0.15	0.475	0.45	0
	T0501	0.813456	0.755352	0.828746	0.703364	0.770642	0.807339	0.727829	0.764526	0.798165	1	1	1	1	1	1	0.214067	0.370031	0.489297	0
	T0502	0.741573	0.842697	0.831461	0.730337	0.842697	0.898876	0.831461	0.842697	0.910112	0.94382	0.94382	0.94382	0.94382	0.94382	0.94382	0.247191	0.370787	0.41573	0.0561798
	T0503	0.64	0.634286	0.72	0.542857	0.577143	0.611429	0.577143	0.525714	0.56	0.782857	0.782857	0.782857	0.782857	0.782857	0.782857	0.308571	0.451429	0.508571	0.217143
	T0504	0.723958	0.755208	0.786458	0.598958	0.71875	0.765625	0.78125	0.796875	0.833333	0.984375	0.984375	0.984375	0.984375	0.984375	0.984375	0.239583	0.421875	0.453125	0.015625
	T0505	0.781022	0.748175	0.861314	0.60219	0.693431	0.755474	0.748175	0.755474	0.781022	0.948905	0.948905	0.948905	0.948905	0.948905	0.948905	0.175182	0.441606	0.481752	0.0510949
	T0506	0.693277	0.710084	0.684874	0.634454	0.726891	0.760504	0.655462	0.655462	0.689076	0.869748	0.869748	0.869748	0.861345	0.852941	0.802521	0.319328	0.453782	0.5	0.130252
	T0507	0.734848	0.75	0.787879	0.659091	0.712121	0.787879	0.75	0.757576	0.825758	0.878788	0.878788	0.878788	0.878788	0.878788	0.878788	0.227273	0.416667	0.431818	0.121212
	T0508	0.756906	0.751381	0.751381	0.535912	0.596685	0.629834	0.662983	0.618785	0.674033	0.955801	0.955801	0.955801	0.955801	0.955801	0.955801	0.198895	0.430939	0.425414	0.0441989
	T0509	0.781726	0.71066	0.807107	0.446701	0.467005	0.482234	0.390863	0.411168	0.48731	1	1	1	1	1	1	0.274112	0.441624	0.436548	0
	T0510	0.709559	0.738971	0.786765	0.459559	0.533088	0.610294	0.485294	0.507353	0.584559	0.981618	0.981618	0.981618	0.981618	0.981618	0.970588	0.220588	0.444853	0.408088	0.0183824
	T0511	0.819608	0.819608	0.823529	0.831373	0.905882	0.937255	0.8	0.803922	0.85098	0.94902	0.94902	0.94902	0.94902	0.94902	0.94902	0.305882	0.458824	0.494118	0.0509804
	T0512	0.788462	0.801282	0.862179	0.737179	0.852564	0.948718	0.724359	0.737179	0.878205	1	1	1	1	1	1	0.25641	0.423077	0.503205	0
	T0513	0.75	0.710145	0.793478	0.496377	0.521739	0.561594	0.547101	0.547101	0.59058	0.981884	0.981884	0.981884	0.981884	0.981884	0.942029	0.210145	0.391304	0.391304	0.0181159
	T0514	0.837209	0.782946	0.922481	0.891473	0.937984	0.992248	0.860465	0.883721	0.937984	1	1	1	1	1	1	0.263566	0.434109	0.55814	0
	Average	0.739089	0.736534	0.778868	0.586421	0.647048	0.694748	0.628325	0.636958	0.694155	0.912594	0.912594	0.912643	0.912345	0.911607	0.901318	0.260217	0.429384	0.472011	0.0874056

## Sheet: CASP9_all
						Supplementary Table 3.1 Recall measures of all classifiers for CASP-9 targets
		Decision Tree			Gaussian NB			LDA			SVM			Random Forest			MLP			naïve
		DT-CSV-1	DT-CSV-2	DT-CSV-3	Gauss-CSV-1	Gauss-CSV-2	Gauss-CSV-3	LDA-CSV-1	LDA-CSV-2	LDA-CSV-3	SVM-CSV-1	SVM-CSV-2	SVM-CSV-3	RF-CSV-1	RF-CSV-2	RF-CSV-3	MLP-CSV-1	MLP-CSV-2	MLP-CSV-3
	T0515	0.792	0.78	0.889	0.723	0.813	0.843	0.87	0.873	0.889	1	1	1	1	1	1	0.193	0.377	0.364	1
	T0518	0.742	0.758	0.871	0.496	0.621	0.746	0.52	0.552	0.681	1	1	1	0.996	1	0.98	0.25	0.371	0.98	1
	T0520	0.705	0.717	0.807	0.476	0.542	0.578	0.5	0.5	0.566	1	1	1	1	1	0.976	0.253	0.349	0.47	1
	T0521	0.795	0.752	0.87	0.714	0.758	0.826	0.832	0.851	0.876	1	1	1	1	1	1	0.174	0.348	0.422	1
	T0522	0.788	0.746	0.805	0.61	0.636	0.695	0.61	0.619	0.746	1	1	1	1	1	1	0.22	0.492	0.542	1
	T0523	0.808	0.865	0.913	0.875	0.904	0.933	0.971	0.981	0.981	1	1	1	1	1	1	0.173	0.413	0.462	1
	T0524	0.802	0.789	0.886	0.653	0.753	0.857	0.727	0.76	0.86	1	1	1	1	1	0.997	0.195	0.406	0.506	1
	T0525	0.704	0.663	0.789	0.392	0.412	0.432	0.437	0.432	0.467	1	1	1	0.995	1	0.915	0.221	0.422	0.372	1
	T0526	0.807	0.792	0.825	0.668	0.748	0.814	0.526	0.547	0.679	1	1	1	1	0.996	0.96	0.234	0.409	0.493	1
	T0527	0.716	0.784	0.882	0.392	0.451	0.51	0.578	0.627	0.706	1	1	1	1	1	1	0.127	0.382	0.422	1
	T0528	0.818	0.73	0.84	0.54	0.639	0.733	0.57	0.581	0.736	1	1	1	1	1	1	0.201	0.413	0.474	1
	T0529	0.707	0.703	0.76	0.446	0.497	0.535	0.431	0.44	0.539	1	1	1	1	1	0.926	0.227	0.491	0.463	1
	T0530	0.694	0.778	0.764	0.264	0.375	0.542	0.431	0.458	0.583	1	1	1	1	1	1	0.208	0.444	0.431	1
	T0531	0.429	0.449	0.449	0	0	0	0	0	0	1	1	1	1	1	0.776	0.224	0.51	0.245	1
	T0532	0.803	0.771	0.861	0.513	0.652	0.76	0.545	0.58	0.693	1	1	1	1	0.998	0.983	0.214	0.426	0.522	1
	T0533	0.809	0.806	0.878	0.747	0.882	0.927	0.677	0.698	0.826	1	1	1	1	1	1	0.194	0.424	0.5	1
	T0534	0.806	0.78	0.876	0.552	0.699	0.789	0.393	0.422	0.595	1	1	1	1	1	1	0.237	0.419	0.509	1
	T0536	0.778	0.744	0.8	0.367	0.422	0.467	0.589	0.567	0.6	1	1	1	1	1	1	0.233	0.433	0.333	1
	T0537	0.816	0.832	0.835	0.806	0.896	0.942	0.657	0.673	0.796	1	1	1	1	1	1	0.243	0.424	0.479	1
	T0538	0.474	0.474	0.237	0	0	0	0	0	0	1	1	1	1	1	0.5	0.342	0.5	0.316	1
	T0539	0.533	0.55	0.55	0	0	0	0	0	0	1	1	1	1	1	0.983	0.35	0.517	0.233	1
	T0541	0.721	0.744	0.733	0.174	0.256	0.337	0.174	0.174	0.174	1	1	1	1	0.988	1	0.291	0.535	0.465	1
	T0542	0.786	0.754	0.777	0.563	0.595	0.601	0.547	0.554	0.606	1	1	1	1	0.995	0.955	0.228	0.415	0.473	1
	T0543	0.724	0.735	0.771	0.478	0.518	0.56	0.472	0.465	0.556	1	1	1	1	1	0.992	0.211	0.434	0.455	1
	T0544	0.899	0.874	0.882	0.849	1	1	0.874	0.891	0.958	1	1	1	1	1	1	0.21	0.336	0.462	1
	T0547	0.835	0.815	0.891	0.687	0.764	0.835	0.752	0.775	0.879	1	1	1	1	1	1	0.209	0.422	0.448	1
	T0548	0.678	0.747	0.805	0.494	0.563	0.644	0.552	0.586	0.632	1	1	1	1	1	0.977	1	1	0.977	1
	T0550	0.721	0.757	0.797	0.565	0.648	0.708	0.498	0.518	0.641	1	1	1	0.987	0.96	0.947	0.203	0.452	0.462	1
	T0551	0.81	0.759	0.828	0.121	0.293	0.448	0.19	0.224	0.5	1	1	1	1	1	1	0.19	0.5	0.5	1
	T0553	0.912	0.853	0.912	0.647	0.824	0.941	0.544	0.574	0.824	1	1	1	1	1	1	0.162	0.485	0.529	1
	T0557	0.732	0.741	0.777	0.464	0.482	0.527	0.482	0.482	0.589	1	1	1	1	0.991	0.991	0.214	0.42	0.991	1
	T0558	0.807	0.814	0.86	0.735	0.814	0.875	0.727	0.754	0.856	1	1	1	1	1	1	0.231	0.424	0.466	1
	T0559	0.604	0.755	0.887	0.396	0.434	0.453	0.491	0.491	0.509	1	1	1	1	1	1	0.208	0.358	0.415	1
	T0560	0.931	0.741	0.879	0.879	0.966	1	0.966	0.897	1	1	1	1	1	1	1	0.207	0.379	0.431	1
	T0561	0.769	0.762	0.811	0.65	0.678	0.692	0.671	0.678	0.713	1	1	1	1	0.986	0.902	0.175	0.483	0.448	1
	T0562	0.776	0.841	0.869	0.308	0.374	0.505	0.523	0.561	0.813	1	1	1	1	1	1	0.159	0.393	0.402	1
	T0563	0.775	0.784	0.917	0.514	0.61	0.752	0.624	0.633	0.752	1	1	1	1	1	1	0.197	0.45	0.463	1
	T0564	0.603	0.671	0.671	0.384	0.397	0.397	0.274	0.315	0.384	1	1	1	1	0.945	0.699	0.342	0.438	0.37	1
	T0565	0.838	0.801	0.842	0.64	0.731	0.825	0.68	0.697	0.805	1	1	1	1	1	1	0.209	0.451	0.522	1
	T0567	0.891	0.875	0.875	0.734	0.859	0.969	0.711	0.734	0.883	1	1	1	1	1	1	0.242	0.477	0.492	1
	T0568	0.759	0.768	0.804	0.438	0.545	0.652	0.589	0.562	0.67	1	1	1	1	1	1	0.259	0.455	0.5	1
	T0569	0.794	0.857	0.857	0.746	0.857	0.952	0.619	0.667	0.889	1	1	1	1	1	1	0.27	0.508	0.46	1
	T0571	0.793	0.753	0.857	0.613	0.693	0.75	0.547	0.577	0.653	1	1	1	0.993	0.983	0.977	0.24	0.47	0.417	1
	T0572	0.494	0.649	0.571	0.195	0.195	0.195	0.169	0.169	0.182	1	1	1	0.974	0.935	0.727	0.195	0.506	0.338	1
	T0573	0.859	0.798	0.867	0.669	0.762	0.859	0.742	0.742	0.831	1	1	1	1	1	1	0.181	0.383	0.456	1
	T0574	0.681	0.798	0.851	0.34	0.479	0.564	0.447	0.489	0.511	1	1	1	1	1	1	0.309	0.436	0.479	1
	T0576	0.805	0.774	0.88	0.692	0.774	0.842	0.812	0.835	0.857	1	1	1	1	1	1	0.248	0.414	0.489	1
	T0578	0.837	0.794	0.915	0.504	0.61	0.766	0.851	0.887	0.894	1	1	1	1	1	1	0.199	0.34	0.468	1
	T0580	0.865	0.876	0.899	0.787	0.843	0.876	0.742	0.753	0.798	1	1	1	1	1	1	0.27	0.551	0.506	1
	T0581	0.745	0.686	0.775	0.245	0.275	0.343	0.225	0.275	0.392	1	1	1	1	1	0.912	0.206	0.392	0.402	1
	T0582	0.763	0.702	0.825	0.333	0.395	0.456	0.404	0.404	0.5	1	1	1	1	1	1	0.202	0.377	0.325	1
	T0584	0.772	0.754	0.751	0.411	0.465	0.511	0.574	0.556	0.574	1	1	1	1	1	0.973	0.228	0.39	0.468	1
	T0585	0.741	0.737	0.834	0.624	0.663	0.722	0.629	0.649	0.683	1	1	1	0.99	0.985	0.961	0.2	0.439	0.444	1
	T0586	0.727	0.606	0.758	0.121	0.273	0.333	0.515	0.515	0.515	1	1	1	1	1	1	0.152	0.333	0.394	1
	T0588	0.66	0.702	0.78	0.37	0.445	0.509	0.34	0.386	0.445	1	1	1	0.984	0.965	0.925	0.225	0.456	0.434	1
	T0589	0.659	0.683	0.768	0.061	0.085	0.146	0.22	0.232	0.28	1	1	1	1	0.988	0.963	0.159	0.451	0.439	1
	T0590	0.743	0.829	0.857	0.571	0.786	0.9	0.571	0.586	0.686	1	1	1	1	1	1	0.2	0.486	0.429	1
	T0591	0.82	0.806	0.906	0.761	0.836	0.895	0.755	0.772	0.855	1	1	1	1	1	1	0.226	0.441	0.484	1
	T0592	0.781	0.812	0.852	0.547	0.68	0.773	0.703	0.742	0.789	1	1	1	1	1	1	0.211	0.391	0.523	1
	T0594	0.806	0.798	0.815	0.645	0.766	0.887	0.839	0.839	0.903	1	1	1	1	1	1	0.218	0.371	0.452	1
	T0596	0.86	0.86	0.86	0.88	0.92	0.96	1	1	1	1	1	1	1	1	1	0.14	0.38	0.5	1
	T0597	0.75	0.716	0.76	0.477	0.515	0.554	0.57	0.567	0.595	1	1	1	0.974	0.964	0.948	0.245	0.384	0.436	1
	T0598	0.704	0.712	0.84	0.344	0.344	0.384	0.432	0.424	0.424	1	1	1	1	1	0.992	0.184	0.456	0.36	1
	T0599	0.642	0.639	0.702	0.232	0.333	0.383	0.344	0.352	0.372	1	1	1	0.997	0.97	0.869	0.284	0.448	0.432	1
	T0600	0.762	0.792	0.792	0.436	0.535	0.535	0.495	0.485	0.535	1	1	1	1	1	1	1	1	1	1
	T0601	0.764	0.781	0.776	0.522	0.568	0.584	0.515	0.529	0.596	1	1	1	1	1	0.965	0.266	0.418	0.418	1
	T0602	0.809	0.723	0.83	0.638	0.638	0.638	0.596	0.596	0.617	1	1	1	1	1	1	0.213	0.489	0.489	1
	T0603	0.771	0.793	0.801	0.553	0.583	0.609	0.564	0.556	0.628	1	1	1	1	1	0.996	0.233	0.429	0.402	1
	T0604	0.789	0.789	0.868	0.563	0.689	0.791	0.623	0.676	0.808	1	1	1	1	1	0.998	0.23	0.401	0.441	1
	T0605	0.553	0.574	0.34	0	0	0	0	0	0	1	1	1	1	0.957	0.574	0.255	0.574	0.255	1
	T0606	0.85	0.894	0.876	0.611	0.726	0.85	0.69	0.743	0.885	1	1	1	1	1	1	0.221	0.336	0.416	1
	T0607	0.78	0.793	0.855	0.64	0.703	0.763	0.6	0.618	0.763	1	1	1	1	1	0.993	0.264	0.402	0.444	1
	T0608	0.827	0.835	0.852	0.539	0.63	0.757	0.551	0.593	0.737	1	1	1	1	1	1	0.247	0.416	0.383	1
	T0609	0.716	0.698	0.812	0.38	0.519	0.657	0.488	0.515	0.679	1	1	1	1	0.991	0.972	0.247	0.383	0.42	1
	T0610	0.71	0.669	0.734	0.438	0.515	0.574	0.503	0.497	0.568	1	1	1	0.994	0.994	0.917	0.254	0.45	0.42	1
	T0611	0.801	0.821	0.852	0.643	0.714	0.791	0.765	0.76	0.827	1	1	1	1	1	1	0.235	0.347	0.49	1
	T0613	0.83	0.826	0.845	0.713	0.774	0.826	0.758	0.762	0.811	1	1	1	1	1	0.992	0.245	0.404	0.475	1
	T0614	0.797	0.859	0.906	0.766	0.859	0.906	0.844	0.844	0.891	1	1	1	1	1	1	0.188	0.391	0.5	1
	T0615	0.65	0.687	0.693	0.301	0.35	0.399	0.325	0.35	0.387	1	1	1	1	0.994	0.871	0.307	0.368	0.387	1
	T0617	0.695	0.562	0.742	0.203	0.227	0.273	0.219	0.211	0.32	1	1	1	1	0.992	0.938	0.156	0.438	0.938	1
	T0618	0.855	0.837	0.843	0.572	0.633	0.669	0.729	0.735	0.789	1	1	1	1	1	1	0.175	0.38	0.44	1
	T0620	0.791	0.73	0.883	0.603	0.681	0.72	0.589	0.628	0.695	1	1	1	1	1	0.982	0.234	0.387	0.457	1
	T0621	0.788	0.795	0.878	0.692	0.814	0.891	0.705	0.737	0.84	1	1	1	1	1	1	0.256	0.378	0.462	1
	T0622	0.781	0.772	0.842	0.596	0.614	0.667	0.789	0.746	0.781	1	1	1	1	1	1	0.237	0.342	0.456	1
	T0623	0.709	0.737	0.827	0.369	0.408	0.48	0.38	0.38	0.492	1	1	1	1	1	0.983	0.207	0.374	0.391	1
	T0626	0.824	0.809	0.839	0.749	0.82	0.846	0.895	0.903	0.921	1	1	1	1	1	1	0.228	0.367	0.431	1
	T0628	0.806	0.853	0.878	0.889	0.943	0.986	0.695	0.71	0.871	1	1	1	1	1	1	0.262	0.437	1	1
	T0629	0.495	0.555	0.595	0.145	0.215	0.235	0.06	0.08	0.155	0.985	0.965	0.995	0.83	0.8	0.655	0.32	0.535	0.35	1
	T0630	0.835	0.843	0.861	0.713	0.765	0.8	0.713	0.713	0.817	1	1	1	1	1	1	0.252	0.391	0.443	1
	T0632	0.855	0.836	0.882	0.745	0.809	0.873	0.636	0.645	0.782	1	1	1	1	1	1	0.355	0.391	1	1
	T0635	0.764	0.839	0.851	0.708	0.783	0.845	0.826	0.82	0.845	1	1	1	0.994	0.994	0.975	0.217	0.41	0.404	1
	T0636	0.756	0.718	0.728	0.481	0.5	0.51	0.538	0.538	0.538	1	1	1	1	1	0.994	0.215	0.404	0.42	1
	T0638	0.668	0.672	0.705	0.261	0.307	0.349	0.261	0.27	0.324	1	1	1	1	0.988	0.876	0.249	0.382	0.378	1
	T0639	0.723	0.795	0.848	0.571	0.607	0.741	0.643	0.714	0.795	1	1	1	1	1	1	0.259	0.384	0.455	1
	T0640	0.85	0.821	0.86	0.686	0.725	0.783	0.807	0.807	0.841	1	1	1	1	1	1	0.174	0.333	0.406	1
	T0641	0.739	0.804	0.857	0.725	0.804	0.868	0.8	0.793	0.882	1	1	1	1	1	1	0.25	1	0.475	1
	Average	0.755635	0.757365	0.807354	0.516385	0.588573	0.650271	0.56101	0.573938	0.652198	0.999844	0.999635	0.999948	0.996958	0.993323	0.962365	0.24274	0.439802	0.476979	1
		0.7556	0.7574	0.8074	0.5164	0.5886	0.6503	0.561	0.5739	0.6522	0.9998	0.9996	0.9999	0.997	0.9933	0.9624	0.2427	0.4398	0.477
					Supplementary Table 3.2 Precision all classifiers for CASP-9 targets
		Decision Tree			Gaussian NB			LDA			SVM			Random Forest			MLP			naïve
		DT-CSV-1	DT-CSV-2	DT-CSV-3	Gauss-CSV-1	Gauss-CSV-2	Gauss-CSV-3	LDA-CSV-1	LDA-CSV-2	LDA-CSV-3	SVM-CSV-1	SVM-CSV-2	SVM-CSV-3	RF-CSV-1	RF-CSV-2	RF-CSV-3	MLP-CSV-1	MLP-CSV-2	MLP-CSV-3
	T0515	0.97	0.966	0.98	0.996	0.996	0.996	0.997	0.997	0.997	0.951289	0.951289	0.951289	0.951	0.954	0.971	0.914	0.94	0.945	0.951289
	T0518	0.925	0.935	0.919	1	1	1	1	1	1	0.911765	0.911765	0.911765	0.911	0.912	0.91	0.873	0.885	0.91	0.911765
	T0520	0.959	0.952	0.95	1	1	1	1	1	1	0.959538	0.959538	0.959538	0.96	0.96	0.959	0.955	0.951	0.951	0.959538
	T0521	0.985	0.992	0.986	0.983	0.984	0.985	0.985	0.986	0.986	0.98773	0.98773	0.98773	0.988	0.988	0.988	0.966	0.966	0.971	0.98773
	T0522	1	1	1	1	1	1	1	1	1	1	1	1	1	1	1	1	1	1	1
	T0523	1	1	1	1	1	1	1	1	1	1	1	1	1	1	1	1	1	1	1
	T0524	0.996	0.996	0.996	1	1	0.996	1	1	1	0.996764	0.996764	0.996764	0.997	0.997	0.997	0.984	1	1	0.996764
	T0525	1	1	1	1	1	1	1	1	1	1	1	1	1	1	1	1	1	1	1
	T0526	1	1	1	1	1	1	1	1	1	1	1	1	1	1	1	1	1	1	1
	T0527	0.839	0.825	0.882	0.909	0.92	0.929	0.937	0.941	0.947	0.809524	0.809524	0.809524	0.81	0.81	0.829	0.765	0.78	0.827	0.809524
	T0528	0.98	0.971	0.974	0.956	0.963	0.967	0.958	0.959	0.967	0.975806	0.975806	0.975806	0.976	0.976	0.976	0.973	0.98	0.972	0.975806
	T0529	0.987	0.987	0.988	1	1	1	1	1	1	0.970642	0.970642	0.960073	0.978	0.98	0.986	0.952	0.949	0.953	0.9566
	T0530	0.685	0.747	0.696	0.422	0.5	0.591	0.534	0.55	0.609	0.727273	0.727273	0.727273	0.727	0.727	0.727	0.625	0.8	0.689	0.727273
	T0531	1	1	1	?	?	?	?	?	?	1	1	1	1	1	1	1	1	1	1
	T0532	0.944	0.939	0.939	0.937	0.944	0.949	0.94	0.944	0.941	0.942857	0.942857	0.942857	0.943	0.943	0.942	0.925	0.943	0.953	0.942857
	T0533	0.967	0.983	0.966	0.96	0.966	0.967	0.956	0.957	0.964	0.969697	0.969697	0.969697	0.97	0.97	0.97	0.982	0.968	0.96	0.969697
	T0534	0.952	0.957	0.944	0.936	0.942	0.945	0.913	0.918	0.941	0.940217	0.940217	0.940217	0.94	0.94	0.94	0.901	0.954	0.946	0.940217
	T0536	0.707	0.698	0.686	0.786	0.809	0.824	0.855	0.85	0.857	0.661765	0.661765	0.661765	0.662	0.662	0.756	0.677	0.609	0.638	0.661765
	T0537	0.884	0.905	0.875	0.98	0.982	0.983	0.971	0.981	0.984	0.846575	0.846575	0.846575	0.873	0.88	0.893	0.815	0.851	0.841	0.846575
	T0538	1	1	1	?	?	?	?	?	?	1	1	1	1	1	1	1	1	1	1
	T0539	0.941	0.943	0.943	?	?	?	?	?	?	0.923077	0.923077	0.923077	0.923	0.938	0.967	0.913	0.912	0.933	0.923077
	T0541	0.939	0.955	0.955	0.833	0.88	0.906	0.833	0.833	0.833	0.955556	0.955556	0.955556	0.956	0.955	0.956	1	0.939	0.976	0.955556
	T0542	0.982	0.991	0.98	1	1	1	1	1	1	0.968641	0.968641	0.968641	0.969	0.972	0.982	0.955	0.971	0.967	0.968641
	T0543	0.568	0.56	0.558	0.593	0.572	0.57	0.61	0.586	0.569	0.54535	0.54535	0.54535	0.548	0.551	0.575	0.472	0.531	0.565	0.54535
	T0544	1	1	1	1	1	1	1	1	1	1	1	1	1	1	1	1	1	1	1
	T0547	0.958	0.961	0.953	0.954	0.95	0.952	0.962	0.967	0.956	0.956303	0.956303	0.956303	0.956	0.956	0.956	0.967	0.96	0.944	0.956303
	T0548	0.952	0.97	0.959	1	0.961	0.966	1	0.981	0.948	0.966667	0.966667	0.966667	0.967	0.967	0.966	0.967	0.967	0.966	0.966667
	T0550	0.939	0.919	0.93	0.929	0.933	0.922	0.915	0.918	0.919	0.931889	0.931889	0.931889	0.931	0.929	0.928	0.871	0.938	0.939	0.931889
	T0551	1	1	1	1	1	1	1	1	1	1	1	1	1	1	1	1	1	1	1
	T0553	0.579	0.586	0.559	0.53	0.56	0.557	0.493	0.5	0.583	0.544	0.544	0.544	0.544	0.544	0.544	0.5	0.569	0.571	0.544
	T0557	0.901	0.892	0.879	0.945	0.871	0.843	0.982	0.947	0.857	0.868217	0.868217	0.868217	0.868	0.874	0.895	0.923	0.904	0.895	0.977273
	T0558	0.938	0.956	0.942	0.933	0.939	0.943	0.96	0.966	0.962	0.94964	0.94964	0.94964	0.95	0.95	0.95	0.884	0.911	0.946	0.868217
	T0559	1	1	1	1	1	1	1	1	1	1	1	1	1	1	1	1	1	1	0.94964
	T0560	1	1	1	1	1	1	1	1	1	1	1	1	1	1	1	1	1	1	1
	T0561	0.991	0.982	0.983	0.979	0.98	0.98	0.98	0.98	0.981	0.986207	0.986207	0.986207	0.986	0.986	0.985	0.962	0.972	1	1
	T0562	1	1	1	1	1	1	1	1	1	1	1	1	1	1	1	1	1	1	0.986207
	T0563	0.809	0.822	0.844	0.882	0.853	0.841	0.819	0.807	0.845	0.828897	0.828897	0.828897	0.829	0.829	0.829	0.782	0.852	0.828	1
	T0564	1	1	1	1	1	1	1	1	1	1	1	1	1	1	1	1	1	1	0.828897
	T0565	0.958	0.967	0.962	0.964	0.964	0.968	0.967	0.976	0.98	0.958065	0.958065	0.958065	0.958	0.958	0.958	0.886	0.944	0.951	1
	T0567	0.991	0.991	1	1	1	1	1	1	1	0.992248	0.992248	0.992248	0.992	0.992	0.992	1	1	1	1
	T0568	0.773	0.775	0.783	0.778	0.813	0.839	0.825	0.818	0.843	0.788732	0.788732	0.788732	0.789	0.789	0.789	0.829	0.836	0.812	0.992248
	T0569	1	1	1	1	1	1	1	1	1	1	1	1	1	1	1	1	1	1	0.788732
	T0571	0.93	0.922	0.928	0.939	0.929	0.926	0.932	0.93	0.912	0.914634	0.914634	0.914634	0.914	0.913	0.913	0.889	0.928	0.899	1
	T0572	1	1	1	1	1	1	1	1	1	1	1	1	1	1	1	1	1	1	0.914634
	T0573	0.845	0.839	0.846	0.922	0.909	0.899	0.893	0.893	0.888	0.840678	0.840678	0.840678	0.841	0.841	0.841	0.818	0.864	0.837	1
	T0574	0.842	0.843	0.86	0.667	0.738	0.768	0.724	0.742	0.75	0.854545	0.854545	0.854545	0.855	0.855	0.855	0.853	0.872	0.849	0.840678
	T0576	0.915	0.904	0.893	1	1	1	1	1	1	0.852564	0.852564	0.852564	0.864	0.864	0.893	0.917	0.797	0.867	0.869347
	T0578	0.959	0.941	0.963	1	1	1	1	1	1	0.952703	0.952703	0.952703	0.953	0.953	0.953	0.966	0.923	0.93	0.852564
	T0580	1	1	1	1	1	1	1	1	1	1	1	1	1	1	1	1	1	1	0.952703
	T0581	0.844	0.814	0.868	0.625	0.609	0.66	0.561	0.609	0.69	0.85	0.85	0.85	0.85	0.85	0.838	0.875	0.784	0.804	1
	T0582	0.558	0.53	0.573	0.447	0.459	0.486	0.505	0.489	0.518	0.553398	0.553398	0.553398	0.553	0.556	0.57	0.489	0.506	0.507	0.85
	T0584	0.988	0.992	0.996	1	1	1	0.99	1	1	0.991071	0.991071	0.991071	0.991	0.991	0.991	1	0.985	0.994	0.553398
	T0585	0.95	0.95	0.945	0.985	0.986	0.987	0.985	0.985	0.986	0.940367	0.940367	0.940367	0.94	0.94	0.938	0.932	0.968	0.929	0.991071
	T0586	0.296	0.253	0.309	0.111	0.176	0.186	0.315	0.298	0.254	0.302752	0.302752	0.302752	0.303	0.303	0.303	0.217	0.314	0.317	0.940367
	T0588	0.957	0.96	0.97	0.926	0.938	0.945	0.92	0.929	0.938	0.971354	0.971354	0.971354	0.971	0.97	0.969	0.955	0.96	0.959	0.302752
	T0589	0.161	0.167	0.164	0.02	0.025	0.041	0.073	0.075	0.08	0.703786	0.703786	0.703786	0.183	0.181	0.178	0.121	0.211	0.183	0.971354
	T0590	0.598	0.617	0.638	0.909	0.887	0.829	0.909	0.932	0.828	0.578512	0.578512	0.578512	0.579	0.579	0.583	0.737	0.618	0.667	0.703786
	T0591	0.953	0.962	0.963	0.996	0.994	0.994	1	0.997	0.997	0.953846	0.953846	0.953846	0.954	0.954	0.954	0.977	0.948	0.957	0.578512
	T0592	1	1	1	1	1	1	1	1	1	1	1	1	1	1	1	1	1	1	0.953846
	T0594	1	1	1	1	1	1	1	1	1	1	1	1	1	1	1	1	1	1	1
	T0596	0.281	0.264	0.253	0.346	0.336	0.329	0.314	0.321	0.318	0.253807	0.253807	0.253807	0.254	0.254	0.254	0.219	0.257	0.278	1
	T0597	0.96	0.952	0.955	0.984	0.985	0.973	0.978	0.978	0.975	0.939467	0.939467	0.939467	0.945	0.949	0.958	0.931	0.92	0.918	0.253807
	T0598	0.838	0.864	0.875	0.956	0.935	0.906	0.931	0.964	0.914	0.862069	0.862069	0.862069	0.862	0.862	0.861	0.719	0.891	0.849	0.939467
	T0599	0.951	0.955	0.948	0.934	0.931	0.921	0.94	0.942	0.913	0.955614	0.955614	0.955614	0.955	0.954	0.952	0.945	0.982	0.981	0.862069
	T0600	0.906	0.909	0.909	0.863	0.871	0.871	0.862	0.86	0.871	0.926606	0.926606	0.926606	0.927	0.927	0.927	0.927	0.927	0.927	0.955614
	T0601	1	1	1	1	1	1	1	1	1	1	1	1	1	1	1	1	1	1	0.926606
	T0602	0.463	0.442	0.448	0.769	0.682	0.638	0.848	0.848	0.853	0.439252	0.439252	0.439252	0.439	0.439	0.439	0.333	0.442	0.469	1
	T0603	0.936	0.946	0.938	0.961	0.963	0.964	0.962	0.961	0.965	0.920415	0.920415	0.920415	0.927	0.924	0.943	0.912	0.927	0.93	0.439252
	T0604	0.998	0.998	1	1	1	1	1	1	1	0.996248	0.996248	0.996248	0.996	0.996	1	0.984	0.991	0.996	0.920415
	T0605	0.897	0.871	0.842	?	?	?	?	?	?	0.839286	0.839286	0.839286	0.855	0.865	1	0.706	0.844	0.8	0.996248
	T0606	0.744	0.759	0.733	0.75	0.781	0.78	0.796	0.808	0.813	0.748344	0.748344	0.738562	0.739	0.739	0.739	0.568	0.655	0.734	0.839286
	T0607	1	1	1	1	1	1	1	1	1	1	1	1	1	1	1	1	1	1	0.738562
	T0608	0.918	0.935	0.932	0.868	0.884	0.902	0.87	0.878	0.899	0.923954	0.923954	0.923954	0.924	0.924	0.924	0.87	0.918	0.869	1
	T0609	1	1	1	1	1	1	1	1	1	1	1	1	1	1	1	1	1	1	0.923954
	T0610	1	1	0.992	1	1	1	1	1	1	0.994118	0.994118	0.994118	0.994	0.994	1	1	0.987	1	1
	T0611	0.935	0.925	0.923	1	0.979	0.975	0.987	0.987	0.982	0.92891	0.92891	0.92891	0.929	0.929	0.933	0.92	0.907	0.914	0.994118
	T0613	0.978	0.978	0.978	0.974	0.976	0.973	0.976	0.971	0.973	0.97786	0.97786	0.97786	0.978	0.978	0.978	0.985	0.973	0.969	0.92891
	T0614	0.554	0.604	0.552	0.742	0.743	0.667	0.701	0.692	0.687	0.537815	0.537815	0.537815	0.538	0.538	0.552	0.5	0.521	0.653	0.97786
	T0615	1	1	1	1	1	1	1	1	1	1	1	1	1	1	1	1	1	1	0.537815
	T0617	0.967	0.973	0.979	1	1	1	1	1	1	0.969697	0.969697	0.969697	0.97	0.969	0.968	0.909	0.949	0.968	1
	T0618	1	1	1	1	1	1	1	1	1	1	1	1	1	1	1	1	1	1	0.969697
	T0620	0.949	0.945	0.954	0.924	0.932	0.935	0.922	0.927	0.933	0.952703	0.952703	0.952703	0.953	0.953	0.952	0.957	0.965	0.949	1
	T0621	1	1	1	1	1	1	1	1	1	1	1	1	1	1	1	1	1	1	0.952703
	T0622	0.918	0.936	0.941	0.919	0.897	0.905	0.938	0.924	0.937	0.934426	0.934426	0.934426	0.934	0.934	0.934	0.9	0.951	0.929	1
	T0623	0.927	0.917	0.937	1	1	1	1	1	1	0.877451	0.877451	0.877451	0.891	0.891	0.917	0.841	0.87	0.886	0.934426
	T0626	1	1	1	1	1	1	1	1	1	1	1	1	1	1	1	1	1	1	0.877451
	T0628	1	1	1	1	1	1	1	1	1	1	1	1	1	1	1	1	1	1	1
	T0629	1	1	1	1	1	1	1	1	1	1	1	1	1	1	1	1	1	1	1
	T0630	0.99	0.99	0.99	0.988	0.989	0.989	0.988	0.988	0.989	0.991379	0.991379	0.991379	0.991	0.991	0.991	0.967	1	0.981	1
	T0632	0.746	0.767	0.782	1	1	1	0.959	0.959	0.935	0.723684	0.723684	0.723684	0.724	0.724	0.738	0.75	0.672	0.738	0.991379
	T0635	0.918	0.918	0.926	0.958	0.955	0.958	0.964	0.971	0.958	0.92	0.92	0.92	0.92	0.92	0.924	0.897	0.943	0.89	0.723684
	T0636	0.983	0.987	0.991	1	1	1	1	1	1	0.975	0.975	0.975	0.975	0.975	0.987	0.971	0.969	0.992	0.975
	T0638	0.953	0.97	0.971	1	1	1	1	1	1	0.952569	0.952569	0.952569	0.953	0.952	0.946	0.952	0.893	0.938	0.952569
	T0639	1	1	1	1	1	1	1	1	1	1	1	1	1	1	1	1	1	1	1
	T0640	0.898	0.895	0.899	0.928	0.932	0.936	0.938	0.933	0.941	0.884615	0.884615	0.884615	0.885	0.885	0.885	0.923	0.863	0.884	0.884615
	T0641	1	1	1	1	1	1	1	1	1	1	1	1	1	1	1	1	1	1	1
	average	0.900031	0.901219	0.901823	0.908652	0.909815	0.910457	0.913837	0.914707	0.914848	0.901046	0.901046	0.900834	0.896469	0.896927	0.902052	0.880729	0.892469	0.895729	0.901986
		0.9	0.9012	0.9018	0.9087	0.9098	0.9105	0.9138	0.9147	0.9148	0.901	0.901	0.9008	0.8965	0.8969	0.9021	0.8807	0.8925	0.8957
						Supplementary Table 3.3 Accuracy of all classifiers on CASP9 targets
		Decision Tree			Gaussian NB			LDA			SVM			Random Forest			MLP			naïve
		DT-CSV-1	DT-CSV-2	DT-CSV-3	Gauss-CSV-1	Gauss-CSV-2	Gauss-CSV-3	LDA-CSV-1	LDA-CSV-2	LDA-CSV-3	SVM-CSV-1	SVM-CSV-2	SVM-CSV-3	RF-CSV-1	RF-CSV-2	RF-CSV-3	MLP-CSV-1	MLP-CSV-2	MLP-CSV-3
	T0515	0.77937	0.765043	0.876791	0.733524	0.819484	0.848138	0.873926	0.876791	0.891117	0.951289	0.951289	0.951289	0.951289	0.954155	0.971347	0.2149	0.383954	0.375358	0.951289
	T0518	0.709559	0.731618	0.8125	0.540441	0.654412	0.768382	0.5625	0.591912	0.709559	0.911765	0.911765	0.911765	0.908088	0.911765	0.893382	0.283088	0.382353	0.893382	0.911765
	T0520	0.687861	0.693642	0.774566	0.49711	0.560694	0.595376	0.520231	0.520231	0.583815	0.959538	0.959538	0.959538	0.959538	0.959538	0.936416	0.271676	0.358382	0.468208	0.959538
	T0521	0.785276	0.748466	0.858896	0.705521	0.748466	0.815951	0.822086	0.840491	0.865031	0.98773	0.98773	0.98773	0.98773	0.98773	0.98773	0.177914	0.343558	0.417178	0.98773
	T0522	0.788136	0.745763	0.805085	0.610169	0.635593	0.694915	0.610169	0.618644	0.745763	1	1	1	1	1	1	0.220339	0.491525	0.542373	1
	T0523	0.807692	0.865385	0.913462	0.875	0.903846	0.932692	0.971154	0.980769	0.980769	1	1	1	1	1	1	0.173077	0.413462	0.461538	1
	T0524	0.799353	0.786408	0.883495	0.653722	0.754045	0.854369	0.728155	0.760518	0.860841	0.996764	0.996764	0.996764	0.996764	0.996764	0.993528	0.194175	0.407767	0.508091	0.996764
	T0525	0.703518	0.663317	0.788945	0.39196	0.41206	0.432161	0.437186	0.432161	0.467337	1	1	1	0.994975	1	0.914573	0.221106	0.422111	0.371859	1
	T0526	0.806569	0.791971	0.824818	0.667883	0.748175	0.813869	0.525547	0.547445	0.678832	1	1	1	1	0.99635	0.959854	0.233577	0.408759	0.492701	1
	T0527	0.65873	0.690476	0.809524	0.47619	0.52381	0.571429	0.626984	0.666667	0.730159	0.809524	0.809524	0.809524	0.809524	0.809524	0.833333	0.261905	0.412698	0.460317	0.809524
	T0528	0.806452	0.715054	0.822581	0.526882	0.623656	0.715054	0.556452	0.567204	0.717742	0.975806	0.975806	0.975806	0.975806	0.975806	0.975806	0.215054	0.419355	0.473118	0.975806
	T0529	0.710669	0.707052	0.761302	0.470163	0.518987	0.555154	0.455696	0.464738	0.55877	0.971067	0.971067	0.960217	0.9783	0.980108	0.916817	0.249548	0.488246	0.464738	0.9566
	T0530	0.545455	0.646465	0.585859	0.20202	0.272727	0.393939	0.313131	0.333333	0.424242	0.727273	0.727273	0.727273	0.727273	0.727273	0.727273	0.333333	0.515152	0.444444	0.727273
	T0531	0.428571	0.44898	0.44898	0	0	0	0	0	0	1	1	1	1	1	0.77551	0.22449	0.510204	0.244898	1
	T0532	0.769388	0.736735	0.816327	0.508163	0.634694	0.734694	0.538776	0.571429	0.669388	0.942857	0.942857	0.942857	0.942857	0.940816	0.926531	0.242857	0.434694	0.52449	0.942857
	T0533	0.787879	0.79798	0.851852	0.723906	0.855219	0.89899	0.656566	0.676768	0.801347	0.969697	0.969697	0.969697	0.969697	0.969697	0.969697	0.215488	0.427609	0.494949	0.969697
	T0534	0.779891	0.76087	0.834239	0.543478	0.67663	0.758152	0.394022	0.421196	0.584239	0.940217	0.940217	0.940217	0.940217	0.940217	0.940217	0.258152	0.434783	0.51087	0.940217
	T0536	0.639706	0.617647	0.625	0.514706	0.551471	0.580882	0.661765	0.647059	0.669118	0.661765	0.661765	0.661765	0.661765	0.661765	0.786765	0.419118	0.441176	0.433824	0.661765
	T0537	0.753425	0.783562	0.758904	0.821918	0.89863	0.936986	0.693151	0.712329	0.816438	0.846575	0.846575	0.846575	0.876712	0.884932	0.89863	0.312329	0.449315	0.482192	0.846575
	T0538	0.473684	0.473684	0.236842	0	0	0	0	0	0	1	1	1	1	1	0.5	0.342105	0.5	0.315789	1
	T0539	0.538462	0.553846	0.553846	0.0769231	0.0769231	0.0769231	0.0769231	0.0769231	0.0769231	0.923077	0.923077	0.923077	0.923077	0.938462	0.953846	0.369231	0.507692	0.276923	0.923077
	T0541	0.688889	0.722222	0.711111	0.177778	0.255556	0.333333	0.177778	0.177778	0.177778	0.955556	0.955556	0.955556	0.955556	0.944444	0.955556	0.322222	0.522222	0.477778	0.955556
	T0542	0.778746	0.754355	0.768293	0.576655	0.608014	0.61324	0.560976	0.567944	0.618467	0.968641	0.968641	0.968641	0.968641	0.966899	0.939024	0.24216	0.421603	0.473868	0.968641
	T0543	0.548794	0.540758	0.541906	0.536165	0.525832	0.529277	0.547646	0.529277	0.528129	0.54535	0.54535	0.54535	0.551091	0.555683	0.595867	0.440873	0.482204	0.512055	0.54535
	T0544	0.89916	0.87395	0.882353	0.848739	1	1	0.87395	0.890756	0.957983	1	1	1	1	1	1	0.210084	0.336134	0.462185	1
	T0547	0.806723	0.791597	0.853782	0.668908	0.736134	0.801681	0.734454	0.759664	0.845378	0.956303	0.956303	0.956303	0.956303	0.956303	0.956303	0.236975	0.430252	0.447059	0.956303
	T0548	0.655556	0.733333	0.777778	0.511111	0.555556	0.633333	0.566667	0.588889	0.611111	0.966667	0.966667	0.966667	0.966667	0.966667	0.944444	0.966667	0.966667	0.944444	0.966667
	T0550	0.696594	0.712074	0.755418	0.55418	0.628483	0.671827	0.489164	0.50774	0.613003	0.931889	0.931889	0.931889	0.919505	0.894737	0.882353	0.229102	0.4613	0.470588	0.931889
	T0551	0.810345	0.758621	0.827586	0.12069	0.293103	0.448276	0.189655	0.224138	0.5	1	1	1	1	1	1	0.189655	0.5	0.5	1
	T0553	0.592	0.592	0.56	0.496	0.552	0.56	0.448	0.456	0.584	0.544	0.544	0.544	0.544	0.544	0.544	0.456	0.52	0.528	0.544
	T0557	0.697674	0.697674	0.713178	0.511628	0.488372	0.503876	0.542636	0.527132	0.55814	0.868217	0.868217	0.868217	0.868217	0.868217	0.891473	0.302326	0.457364	0.891473	0.977273
	T0558	0.766187	0.78777	0.816547	0.697842	0.773381	0.830935	0.71223	0.741007	0.830935	0.94964	0.94964	0.94964	0.94964	0.94964	0.94964	0.241007	0.413669	0.467626	0.868217
	T0559	0.603774	0.754717	0.886792	0.396226	0.433962	0.45283	0.490566	0.490566	0.509434	1	1	1	1	1	1	0.207547	0.358491	0.415094	0.94964
	T0560	0.931034	0.741379	0.87931	0.87931	0.965517	1	0.965517	0.896552	1	1	1	1	1	1	1	0.206897	0.37931	0.431034	1
	T0561	0.765517	0.751724	0.8	0.641379	0.668966	0.682759	0.662069	0.668966	0.703448	0.986207	0.986207	0.986207	0.986207	0.972414	0.889655	0.17931	0.475862	0.455172	1
	T0562	0.775701	0.841121	0.869159	0.308411	0.373832	0.504673	0.523364	0.560748	0.813084	1	1	1	1	1	1	0.158879	0.392523	0.401869	0.986207
	T0563	0.661597	0.680608	0.790875	0.539924	0.589354	0.676806	0.574144	0.570342	0.680608	0.828897	0.828897	0.828897	0.828897	0.828897	0.828897	0.288973	0.479087	0.475285	1
	T0564	0.60274	0.671233	0.671233	0.383562	0.39726	0.39726	0.273973	0.315068	0.383562	1	1	1	1	0.945205	0.69863	0.342466	0.438356	0.369863	0.828897
	T0565	0.809677	0.783871	0.816129	0.632258	0.716129	0.806452	0.670968	0.693548	0.796774	0.958065	0.958065	0.958065	0.958065	0.958065	0.958065	0.216129	0.448387	0.516129	1
	T0567	0.883721	0.868217	0.875969	0.736434	0.860465	0.968992	0.713178	0.736434	0.883721	0.992248	0.992248	0.992248	0.992248	0.992248	0.992248	0.248062	0.48062	0.496124	1
	T0568	0.633803	0.640845	0.669014	0.457746	0.542254	0.626761	0.577465	0.556338	0.640845	0.788732	0.788732	0.788732	0.788732	0.788732	0.788732	0.373239	0.5	0.514085	0.992248
	T0569	0.793651	0.857143	0.857143	0.746032	0.857143	0.952381	0.619048	0.666667	0.888889	1	1	1	1	1	1	0.269841	0.507937	0.460317	0.788732
	T0571	0.756098	0.716463	0.807927	0.609756	0.670732	0.716463	0.54878	0.573171	0.625	0.914634	0.914634	0.914634	0.908537	0.89939	0.893293	0.277439	0.481707	0.42378	1
	T0572	0.493506	0.649351	0.571429	0.194805	0.194805	0.194805	0.168831	0.168831	0.181818	1	1	1	0.974026	0.935065	0.727273	0.194805	0.506494	0.337662	0.914634
	T0573	0.749153	0.701695	0.755932	0.674576	0.735593	0.8	0.708475	0.708475	0.769492	0.840678	0.840678	0.840678	0.840678	0.840678	0.840678	0.277966	0.430508	0.467797	1
	T0574	0.618182	0.7	0.754545	0.290909	0.409091	0.481818	0.381818	0.418182	0.436364	0.854545	0.854545	0.854545	0.854545	0.854545	0.854545	0.363636	0.463636	0.481818	0.840678
	T0576	0.769231	0.737179	0.807692	0.737179	0.807692	0.865385	0.839744	0.858974	0.878205	0.852564	0.852564	0.852564	0.865385	0.865385	0.897436	0.339744	0.410256	0.5	0.869347
	T0578	0.810811	0.756757	0.885135	0.527027	0.628378	0.777027	0.858108	0.891892	0.898649	0.952703	0.952703	0.952703	0.952703	0.952703	0.952703	0.22973	0.344595	0.459459	0.852564
	T0580	0.865169	0.876404	0.898876	0.786517	0.842697	0.876404	0.741573	0.752809	0.797753	1	1	1	1	1	1	0.269663	0.550562	0.505618	0.952703
	T0581	0.666667	0.6	0.708333	0.233333	0.233333	0.291667	0.191667	0.233333	0.333333	0.85	0.85	0.85	0.85	0.85	0.775	0.3	0.391667	0.408333	1
	T0582	0.533981	0.490291	0.563107	0.402913	0.407767	0.432039	0.451456	0.436893	0.466019	0.553398	0.553398	0.553398	0.553398	0.558252	0.582524	0.441748	0.451456	0.451456	0.85
	T0584	0.764881	0.75	0.75	0.416667	0.470238	0.514881	0.571429	0.559524	0.577381	0.991071	0.991071	0.991071	0.991071	0.991071	0.964286	0.235119	0.389881	0.470238	0.553398
	T0585	0.720183	0.715596	0.798165	0.637615	0.674312	0.729358	0.642202	0.66055	0.692661	0.940367	0.940367	0.940367	0.931193	0.926606	0.90367	0.233945	0.458716	0.444954	0.991071
	T0586	0.394495	0.33945	0.412844	0.440367	0.394495	0.357798	0.513761	0.486239	0.394495	0.302752	0.302752	0.302752	0.302752	0.302752	0.302752	0.577982	0.577982	0.559633	0.940367
	T0588	0.640625	0.682292	0.763021	0.359375	0.432292	0.494792	0.330729	0.375	0.432292	0.971354	0.971354	0.971354	0.955729	0.9375	0.898438	0.236979	0.453125	0.432292	0.302752
	T0589	0.311804	0.320713	0.244989	0.282851	0.231626	0.213808	0.351893	0.334076	0.280624	0.703786	0.703786	0.703786	0.182628	0.182628	0.182628	0.636971	0.592428	0.538976	0.971354
	T0590	0.561983	0.603306	0.636364	0.719008	0.818182	0.834711	0.719008	0.735537	0.735537	0.578512	0.578512	0.578512	0.578512	0.578512	0.586777	0.495868	0.528926	0.545455	0.703786
	T0591	0.789744	0.784615	0.876923	0.769231	0.838462	0.894872	0.766667	0.779487	0.858974	0.953846	0.953846	0.953846	0.953846	0.953846	0.953846	0.25641	0.44359	0.487179	0.578512
	T0592	0.78125	0.8125	0.851562	0.546875	0.679688	0.773438	0.703125	0.742188	0.789062	1	1	1	1	1	1	0.210938	0.390625	0.523438	0.953846
	T0594	0.806452	0.798387	0.814516	0.645161	0.766129	0.887097	0.83871	0.83871	0.903226	1	1	1	1	1	1	0.217742	0.370968	0.451613	1
	T0596	0.406091	0.35533	0.319797	0.548223	0.517766	0.492386	0.446701	0.461929	0.456853	0.253807	0.253807	0.253807	0.253807	0.253807	0.253807	0.654822	0.563452	0.543147	1
	T0597	0.736077	0.699758	0.74092	0.501211	0.53753	0.566586	0.583535	0.581114	0.605327	0.939467	0.939467	0.939467	0.922518	0.917676	0.912833	0.273608	0.389831	0.433414	0.253807
	T0598	0.627586	0.655172	0.758621	0.42069	0.413793	0.434483	0.482759	0.489655	0.468966	0.862069	0.862069	0.862069	0.862069	0.862069	0.855172	0.234483	0.482759	0.393103	0.939467
	T0599	0.626632	0.626632	0.678851	0.250653	0.339426	0.37859	0.35248	0.360313	0.365535	0.955614	0.955614	0.955614	0.953003	0.926893	0.832898	0.300261	0.464752	0.449086	0.862069
	T0600	0.706422	0.733945	0.733945	0.412844	0.495413	0.495413	0.458716	0.449541	0.495413	0.926606	0.926606	0.926606	0.926606	0.926606	0.926606	0.926606	0.926606	0.926606	0.955614
	T0601	0.764434	0.7806	0.775982	0.52194	0.568129	0.584296	0.515012	0.528868	0.595843	1	1	1	1	1	0.965358	0.265589	0.418014	0.418014	0.926606
	T0602	0.504673	0.476636	0.476636	0.757009	0.71028	0.682243	0.775701	0.775701	0.785047	0.439252	0.439252	0.439252	0.439252	0.439252	0.439252	0.46729	0.504673	0.53271	1
	T0603	0.740484	0.768166	0.768166	0.567474	0.595156	0.619377	0.577855	0.570934	0.636678	0.920415	0.920415	0.920415	0.927336	0.923875	0.941176	0.273356	0.442907	0.422145	0.439252
	T0604	0.787992	0.787992	0.868668	0.564728	0.690432	0.791745	0.624765	0.677298	0.80863	0.996248	0.996248	0.996248	0.996248	0.996248	0.998124	0.228893	0.399625	0.440901	0.920415
	T0605	0.571429	0.571429	0.392857	0.160714	0.160714	0.160714	0.160714	0.160714	0.160714	0.839286	0.839286	0.839286	0.857143	0.839286	0.642857	0.285714	0.553571	0.321429	0.996248
	T0606	0.673203	0.712418	0.673203	0.562092	0.647059	0.712418	0.640523	0.679739	0.764706	0.751634	0.751634	0.738562	0.738562	0.738562	0.738562	0.300654	0.379085	0.457516	0.839286
	T0607	0.78022	0.793407	0.854945	0.63956	0.703297	0.762637	0.6	0.617582	0.762637	1	1	1	1	1	0.993407	0.263736	0.402198	0.443956	0.738562
	T0608	0.771863	0.794677	0.806084	0.498099	0.581749	0.69962	0.509506	0.547529	0.680608	0.923954	0.923954	0.923954	0.923954	0.923954	0.923954	0.269962	0.425856	0.376426	1
	T0609	0.716049	0.697531	0.811728	0.37963	0.518519	0.657407	0.487654	0.515432	0.679012	1	1	1	1	0.990741	0.972222	0.246914	0.382716	0.419753	0.923954
	T0610	0.711765	0.670588	0.729412	0.441176	0.517647	0.576471	0.505882	0.5	0.570588	0.994118	0.994118	0.994118	0.988235	0.988235	0.917647	0.258824	0.447059	0.423529	1
	T0611	0.763033	0.772512	0.796209	0.668246	0.720379	0.78673	0.772512	0.767773	0.824645	0.92891	0.92891	0.92891	0.92891	0.92891	0.933649	0.270142	0.36019	0.483412	0.994118
	T0613	0.815498	0.811808	0.830258	0.701107	0.760148	0.808118	0.745387	0.745387	0.793358	0.97786	0.97786	0.97786	0.97786	0.97786	0.97048	0.258303	0.405904	0.472325	0.92891
	T0614	0.546218	0.621849	0.554622	0.731092	0.764706	0.705882	0.722689	0.714286	0.722689	0.537815	0.537815	0.537815	0.537815	0.537815	0.563025	0.462185	0.478992	0.588235	0.97786
	T0615	0.650307	0.687117	0.693252	0.300613	0.349693	0.398773	0.325153	0.349693	0.386503	1	1	1	1	0.993865	0.871166	0.306748	0.368098	0.386503	0.537815
	T0617	0.681818	0.560606	0.734848	0.227273	0.25	0.295455	0.242424	0.234848	0.340909	0.969697	0.969697	0.969697	0.969697	0.962121	0.909091	0.166667	0.431818	0.909091	1
	T0618	0.855422	0.837349	0.843373	0.572289	0.63253	0.668675	0.728916	0.73494	0.789157	1	1	1	1	1	1	0.174699	0.379518	0.439759	0.969697
	T0620	0.760135	0.702703	0.847973	0.574324	0.648649	0.685811	0.560811	0.597973	0.662162	0.952703	0.952703	0.952703	0.952703	0.952703	0.935811	0.260135	0.402027	0.459459	1
	T0621	0.788462	0.794872	0.878205	0.692308	0.814103	0.891026	0.705128	0.737179	0.839744	1	1	1	1	1	1	0.25641	0.378205	0.461538	0.952703
	T0622	0.729508	0.737705	0.803279	0.57377	0.57377	0.622951	0.754098	0.704918	0.745902	0.934426	0.934426	0.934426	0.934426	0.934426	0.934426	0.262295	0.368852	0.459016	1
	T0623	0.696078	0.710784	0.79902	0.446078	0.480392	0.544118	0.455882	0.455882	0.553922	0.877451	0.877451	0.877451	0.892157	0.892157	0.906863	0.269608	0.401961	0.421569	0.934426
	T0626	0.82397	0.808989	0.838951	0.749064	0.820225	0.846442	0.895131	0.902622	0.921348	1	1	1	1	1	1	0.228464	0.367041	0.430712	0.877451
	T0628	0.806452	0.853047	0.878136	0.888889	0.942652	0.985663	0.695341	0.709677	0.870968	1	1	1	1	1	1	0.261649	0.437276	1	1
	T0629	0.495	0.555	0.595	0.145	0.215	0.235	0.06	0.08	0.155	0.985	0.965	0.995	0.83	0.8	0.655	0.32	0.535	0.35	1
	T0630	0.827586	0.836207	0.853448	0.706897	0.758621	0.793103	0.706897	0.706897	0.810345	0.991379	0.991379	0.991379	0.991379	0.991379	0.991379	0.25	0.396552	0.439655	1
	T0632	0.684211	0.697368	0.736842	0.815789	0.861842	0.907895	0.717105	0.723684	0.802632	0.723684	0.723684	0.723684	0.723684	0.723684	0.743421	0.447368	0.421053	0.743421	0.991379
	T0635	0.72	0.782857	0.8	0.702857	0.765714	0.822857	0.811429	0.811429	0.822857	0.92	0.92	0.92	0.914286	0.914286	0.902857	0.257143	0.434286	0.405714	0.723684
	T0636	0.75	0.715625	0.728125	0.49375	0.5125	0.521875	0.55	0.55	0.55	0.975	0.975	0.975	0.975	0.975	0.98125	0.228125	0.40625	0.43125	0.975
	T0638	0.652174	0.667984	0.699605	0.296443	0.339921	0.379447	0.296443	0.304348	0.355731	0.952569	0.952569	0.952569	0.952569	0.940711	0.833992	0.272727	0.367589	0.383399	0.952569
	T0639	0.723214	0.794643	0.848214	0.571429	0.607143	0.741071	0.642857	0.714286	0.794643	1	1	1	1	1	1	0.258929	0.383929	0.455357	1
	T0640	0.782051	0.75641	0.790598	0.675214	0.709402	0.760684	0.782051	0.777778	0.811966	0.884615	0.884615	0.884615	0.884615	0.884615	0.884615	0.25641	0.363248	0.42735	0.884615
	T0641	0.739286	0.803571	0.857143	0.725	0.803571	0.867857	0.8	0.792857	0.882143	1	1	1	1	1	1	0.25	1	0.475	1
	Average	0.704282	0.707786	0.746517	0.528316	0.585981	0.635343	0.562061	0.573113	0.638341	0.900929	0.90072	0.900784	0.893606	0.890966	0.867947	0.297159	0.454508	0.484182	0.901986
		0.7043	0.7078	0.7465	0.5283	0.586	0.6353	0.5621	0.5731	0.6383	0.9009	0.9007	0.9008	0.8936	0.891	0.8679	0.2972	0.4545	0.4842
						Supplementary table 3.4 F-measure of all classifiers on CASP9 targets
		Decision Tree			Gaussian NB			LDA			SVM			Random Forest			MLP			naïve
		DT-CSV-1	DT-CSV-2	DT-CSV-3	Gauss-CSV-1	Gauss-CSV-2	Gauss-CSV-3	LDA-CSV-1	LDA-CSV-2	LDA-CSV-3	SVM-CSV-1	SVM-CSV-2	SVM-CSV-3	RF-CSV-1	RF-CSV-2	RF-CSV-3	MLP-CSV-1	MLP-CSV-2	MLP-CSV-3
	T0515	0.872009	0.863093	0.932285	0.837822	0.895244	0.913135	0.929181	0.930889	0.939908	0.975037	0.975037	0.975037	0.974885	0.976459	0.985287	0.318703	0.538162	0.525561	0.975037
	T0518	0.823455	0.837247	0.894356	0.663102	0.766194	0.854525	0.684211	0.71134	0.810232	0.953846	0.953846	0.953846	0.951606	0.953975	0.943704	0.388691	0.522826	0.943704	0.953846
	T0520	0.812614	0.817956	0.872681	0.644986	0.702983	0.732573	0.666667	0.666667	0.722861	0.979351	0.979351	0.979351	0.979592	0.979592	0.967425	0.400025	0.510614	0.629092	0.979351
	T0521	0.87986	0.855486	0.924375	0.82718	0.85634	0.89852	0.902058	0.913539	0.927751	0.993827	0.993827	0.993827	0.993964	0.993964	0.993964	0.294884	0.511671	0.588316	0.993827
	T0522	0.881432	0.854525	0.891967	0.757764	0.777506	0.820059	0.757764	0.76467	0.854525	1	1	1	1	1	1	0.360656	0.659517	0.702983	1
	T0523	0.893805	0.927614	0.954522	0.933333	0.94958	0.965339	0.985287	0.990409	0.990409	1	1	1	1	1	1	0.29497	0.584572	0.632011	1
	T0524	0.888534	0.880497	0.937785	0.790079	0.859099	0.921287	0.841922	0.863636	0.924731	0.998379	0.998379	0.998379	0.998498	0.998498	0.997	0.325496	0.577525	0.671979	0.998379
	T0525	0.826291	0.797354	0.882057	0.563218	0.583569	0.603352	0.608212	0.603352	0.636673	1	1	1	0.997494	1	0.955614	0.361998	0.59353	0.542274	1
	T0526	0.893193	0.883929	0.90411	0.800959	0.855835	0.897464	0.689384	0.707175	0.808815	1	1	1	1	0.997996	0.979592	0.379254	0.580554	0.660415	1
	T0527	0.772635	0.803978	0.882	0.547776	0.605281	0.658499	0.714965	0.75256	0.808932	0.894737	0.894737	0.894737	0.895028	0.895028	0.906506	0.217836	0.51284	0.558837	0.894737
	T0528	0.891702	0.833427	0.902051	0.69016	0.768236	0.833895	0.714738	0.723609	0.835833	0.987755	0.987755	0.987755	0.987854	0.987854	0.987854	0.333174	0.581106	0.637245	0.987755
	T0529	0.82386	0.821137	0.85913	0.616874	0.663995	0.697068	0.602376	0.611111	0.700455	0.985102	0.985102	0.97963	0.988878	0.989899	0.955059	0.366589	0.647165	0.623219	0.977819
	T0530	0.689471	0.762185	0.728416	0.324805	0.428571	0.56544	0.477003	0.499802	0.595716	0.842105	0.842105	0.842105	0.841922	0.841922	0.841922	0.312125	0.571061	0.530284	0.842105
	T0531	0.60042	0.619738	0.619738	0	0	0	0	0	0	1	1	1	1	1	0.873874	0.366013	0.675497	0.393574	1
	T0532	0.86781	0.846747	0.89831	0.663008	0.771288	0.844049	0.689966	0.71853	0.79818	0.970588	0.970588	0.970588	0.970664	0.969721	0.962063	0.347586	0.586878	0.67453	0.970588
	T0533	0.880972	0.885744	0.9199	0.840211	0.922091	0.946578	0.792666	0.807234	0.88968	0.984615	0.984615	0.984615	0.984772	0.984772	0.984772	0.323993	0.589701	0.657534	0.984615
	T0534	0.872937	0.859482	0.90873	0.694452	0.802508	0.859983	0.549478	0.578203	0.72903	0.969188	0.969188	0.969188	0.969072	0.969072	0.969072	0.375285	0.582267	0.661875	0.969188
	T0536	0.740803	0.720266	0.738627	0.500368	0.554668	0.596139	0.6975	0.68024	0.705834	0.79646	0.79646	0.79646	0.796631	0.796631	0.861048	0.346684	0.506136	0.437598	0.79646
	T0537	0.84864	0.866966	0.854532	0.884524	0.937031	0.962063	0.783719	0.798323	0.880072	0.916914	0.916914	0.916914	0.932194	0.93617	0.943476	0.374376	0.565998	0.610362	0.916914
	T0538	0.643148	0.643148	0.383185	0	0	0	0	0	0	1	1	1	1	1	0.666667	0.509687	0.666667	0.480243	1
	T0539	0.680533	0.694776	0.694776	0	0	0	0	0	0	0.96	0.96	0.96	0.959958	0.968008	0.974934	0.506017	0.659908	0.37288	0.96
	T0541	0.815686	0.836398	0.829402	0.287869	0.39662	0.491266	0.287869	0.287869	0.287869	0.977273	0.977273	0.977273	0.977505	0.97122	0.977505	0.450813	0.681635	0.629896	0.977273
	T0542	0.873136	0.856406	0.866773	0.720409	0.746082	0.750781	0.707175	0.712999	0.75467	0.984071	0.984071	0.984071	0.984256	0.983366	0.968312	0.368115	0.581479	0.635265	0.984071
	T0543	0.636582	0.635676	0.647431	0.529326	0.543662	0.564956	0.5322	0.518535	0.562425	0.705795	0.705795	0.705795	0.70801	0.710509	0.728015	0.291631	0.477625	0.504069	0.705795
	T0544	0.946814	0.932764	0.937301	0.918334	1	1	0.932764	0.942359	0.97855	1	1	1	1	1	1	0.347107	0.502994	0.632011	1
	T0547	0.892281	0.881999	0.920958	0.798779	0.846908	0.88967	0.844135	0.860419	0.915884	0.977663	0.977663	0.977663	0.977505	0.977505	0.977505	0.343713	0.586281	0.607632	0.977663
	T0548	0.791971	0.844019	0.875278	0.661312	0.71003	0.7728	0.71134	0.733715	0.7584	0.983051	0.983051	0.983051	0.983223	0.983223	0.971469	0.983223	0.983223	0.971469	0.983051
	T0550	0.815686	0.830171	0.858379	0.702657	0.764812	0.800952	0.644968	0.66229	0.755229	0.964744	0.964744	0.964744	0.958182	0.944246	0.937404	0.329261	0.610037	0.619298	0.964744
	T0551	0.895028	0.86299	0.905908	0.215879	0.45321	0.618785	0.319328	0.366013	0.666667	1	1	1	1	1	1	0.319328	0.666667	0.666667	1
	T0553	0.708314	0.69473	0.693145	0.582685	0.666821	0.699782	0.517246	0.534451	0.68286	0.704663	0.704663	0.704663	0.704663	0.704663	0.704663	0.244713	0.523653	0.549198	0.704663
	T0557	0.807755	0.809519	0.824859	0.622399	0.620579	0.648556	0.646617	0.638844	0.698165	0.929461	0.929461	0.929461	0.929336	0.92883	0.940557	0.347444	0.573535	0.940557	0.988506
	T0558	0.867583	0.879304	0.899134	0.822248	0.872043	0.907728	0.82741	0.846935	0.90591	0.97417	0.97417	0.97417	0.974359	0.974359	0.974359	0.366285	0.578673	0.624414	0.929461
	T0559	0.753117	0.860399	0.940117	0.567335	0.6053	0.623538	0.658618	0.658618	0.674619	1	1	1	1	1	1	0.344371	0.527246	0.586572	0.97417
	T0560	0.964267	0.851235	0.935604	0.935604	0.982706	1	0.982706	0.945704	1	1	1	1	1	1	1	0.342999	0.549674	0.602376	1
	T0561	0.865999	0.858124	0.888755	0.781277	0.801496	0.811196	0.796584	0.801496	0.8258	0.993056	0.993056	0.993056	0.992951	0.986	0.941675	0.29613	0.645328	0.618785	1
	T0562	0.873874	0.913634	0.929909	0.470948	0.544396	0.671096	0.686802	0.71877	0.896856	1	1	1	1	1	1	0.274374	0.56425	0.573466	0.993056
	T0563	0.791635	0.80255	0.878987	0.649496	0.711319	0.794014	0.708324	0.709488	0.795792	0.906445	0.906445	0.906445	0.906506	0.906506	0.906506	0.314717	0.58894	0.593902	1
	T0564	0.752339	0.803112	0.803112	0.554913	0.568361	0.568361	0.430141	0.479087	0.554913	1	1	1	1	0.971722	0.822837	0.509687	0.609179	0.540146	0.906445
	T0565	0.893991	0.876207	0.898009	0.769277	0.831486	0.890798	0.798494	0.813236	0.883922	0.978583	0.978583	0.978583	0.97855	0.97855	0.97855	0.338217	0.610386	0.674029	1
	T0567	0.938343	0.929394	0.933333	0.846597	0.924153	0.984256	0.831093	0.846597	0.937865	0.996109	0.996109	0.996109	0.995984	0.995984	0.995984	0.389694	0.645904	0.659517	1
	T0568	0.765936	0.771484	0.793361	0.560467	0.652555	0.733773	0.687306	0.666255	0.746609	0.88189	0.88189	0.88189	0.882057	0.882057	0.882057	0.394689	0.58928	0.618902	0.996109
	T0569	0.885173	0.922994	0.922994	0.854525	0.922994	0.97541	0.76467	0.80024	0.941239	1	1	1	1	1	1	0.425197	0.67374	0.630137	0.88189
	T0571	0.856053	0.828974	0.891088	0.741762	0.793831	0.828759	0.68939	0.712157	0.761068	0.955414	0.955414	0.955414	0.951864	0.946708	0.943916	0.377963	0.623977	0.569731	1
	T0572	0.661312	0.787144	0.726926	0.32636	0.32636	0.32636	0.289136	0.289136	0.307953	1	1	1	0.986829	0.966408	0.841922	0.32636	0.671979	0.505232	0.955414
	T0573	0.851942	0.817987	0.856371	0.775384	0.829034	0.878545	0.810527	0.810527	0.858555	0.913444	0.913444	0.913444	0.913634	0.913634	0.913634	0.296412	0.530733	0.590367	1
	T0574	0.75299	0.819883	0.855476	0.450407	0.58094	0.650378	0.552738	0.589501	0.607851	0.921569	0.921569	0.921569	0.921833	0.921833	0.921833	0.453661	0.581333	0.612456	0.913444
	T0576	0.856483	0.833964	0.886452	0.817967	0.872604	0.914224	0.896247	0.910082	0.922994	0.920415	0.920415	0.920415	0.927039	0.927039	0.943476	0.390414	0.544935	0.625314	0.930108
	T0578	0.893856	0.861273	0.938387	0.670213	0.757764	0.867497	0.919503	0.940117	0.944034	0.975779	0.975779	0.975779	0.975934	0.975934	0.975934	0.330015	0.496944	0.622661	0.920415
	T0580	0.927614	0.933902	0.946814	0.880806	0.914813	0.933902	0.851894	0.859099	0.887653	1	1	1	1	1	1	0.425197	0.710509	0.671979	0.975779
	T0581	0.791416	0.744539	0.818868	0.352011	0.378903	0.451406	0.321183	0.378903	0.499963	0.918919	0.918919	0.918919	0.918919	0.918919	0.873435	0.333488	0.522667	0.536	1
	T0582	0.644593	0.603994	0.676288	0.381669	0.424602	0.470522	0.448889	0.442455	0.508841	0.7125	0.7125	0.7125	0.71217	0.714653	0.726115	0.285899	0.432077	0.396094	0.918919
	T0584	0.866745	0.856779	0.856321	0.582566	0.634812	0.676373	0.726675	0.714653	0.729352	0.995516	0.995516	0.995516	0.99548	0.99548	0.981918	0.371336	0.558764	0.636378	0.7125
	T0585	0.832584	0.830053	0.886037	0.764002	0.792866	0.833954	0.767739	0.782454	0.806996	0.969267	0.969267	0.969267	0.964352	0.961974	0.949361	0.329329	0.604054	0.600839	0.995516
	T0586	0.420708	0.356969	0.439029	0.115784	0.214022	0.238682	0.390904	0.37754	0.340208	0.464789	0.464789	0.464789	0.465081	0.465081	0.465081	0.178775	0.323221	0.351331	0.969267
	T0588	0.781224	0.810975	0.864686	0.528735	0.60363	0.66163	0.496508	0.54539	0.60363	0.985469	0.985469	0.985469	0.977457	0.967494	0.946489	0.364195	0.618305	0.597568	0.464789
	T0589	0.258778	0.268379	0.270283	0.0301235	0.0386364	0.0640214	0.109625	0.113355	0.124444	0.826144	0.826144	0.826144	0.309383	0.30595	0.300463	0.137421	0.287495	0.258318	0.985469
	T0590	0.662661	0.707459	0.73146	0.701404	0.833451	0.863042	0.701404	0.719568	0.750341	0.732984	0.732984	0.732984	0.733376	0.733376	0.736576	0.314621	0.544109	0.522159	0.826144
	T0591	0.881512	0.877118	0.933631	0.862784	0.908179	0.941906	0.860399	0.870191	0.920556	0.976378	0.976378	0.976378	0.976459	0.976459	0.976459	0.367086	0.60197	0.64287	0.732984
	T0592	0.877035	0.896247	0.920086	0.707175	0.809524	0.871968	0.825602	0.851894	0.882057	1	1	1	1	1	1	0.348472	0.562185	0.686802	0.976378
	T0594	0.89258	0.887653	0.898072	0.784195	0.867497	0.940117	0.912452	0.912452	0.949028	1	1	1	1	1	1	0.357964	0.541211	0.62259	1
	T0596	0.423593	0.403986	0.390979	0.496705	0.492229	0.490054	0.47793	0.485995	0.482549	0.404858	0.404858	0.404858	0.405104	0.405104	0.405104	0.170808	0.306625	0.357326	1
	T0597	0.842105	0.817305	0.846414	0.64253	0.676367	0.706014	0.720233	0.717833	0.739013	0.968789	0.968789	0.968789	0.959281	0.956441	0.952974	0.387917	0.54184	0.591208	0.404858
	T0598	0.765178	0.78067	0.857143	0.505945	0.502955	0.539386	0.590157	0.588957	0.579277	0.925926	0.925926	0.925926	0.925886	0.925886	0.921869	0.293014	0.603261	0.505608	0.968789
	T0599	0.766531	0.765678	0.806662	0.371678	0.490543	0.541017	0.503676	0.512495	0.528616	0.977303	0.977303	0.977303	0.975548	0.961933	0.908608	0.436745	0.615295	0.599847	0.925926
	T0600	0.827784	0.846476	0.846476	0.579319	0.662852	0.662852	0.628873	0.620223	0.662852	0.961905	0.961905	0.961905	0.962117	0.962117	0.962117	0.962117	0.962117	0.962117	0.977303
	T0601	0.866213	0.877035	0.873874	0.68594	0.72449	0.737374	0.679868	0.691956	0.746867	1	1	1	1	1	0.982188	0.420221	0.589563	0.589563	0.961905
	T0602	0.588942	0.548611	0.581909	0.697402	0.659267	0.638	0.700011	0.700011	0.716056	0.61039	0.61039	0.61039	0.610146	0.610146	0.610146	0.259813	0.464314	0.478791	1
	T0603	0.845525	0.862769	0.864104	0.702025	0.726299	0.746441	0.711098	0.704438	0.760854	0.958559	0.958559	0.958559	0.962117	0.960499	0.968776	0.371172	0.586553	0.561351	0.61039
	T0604	0.881278	0.881278	0.929336	0.720409	0.815867	0.883305	0.767714	0.806683	0.893805	0.99812	0.99812	0.99812	0.997996	0.997996	0.998999	0.37285	0.570964	0.611324	0.958559
	T0605	0.684194	0.691978	0.484399	0	0	0	0	0	0	0.912621	0.912621	0.912621	0.921833	0.908677	0.729352	0.374672	0.683295	0.38673	0.99812
	T0606	0.793476	0.820987	0.798145	0.673402	0.752496	0.813497	0.739219	0.774138	0.847473	0.856061	0.856061	0.849624	0.849914	0.849914	0.849914	0.318195	0.444157	0.531033	0.912621
	T0607	0.876404	0.884551	0.921833	0.780488	0.825602	0.86557	0.75	0.763906	0.86557	1	1	1	1	1	0.996488	0.417722	0.573466	0.614958	0.849624
	T0608	0.870127	0.882175	0.890206	0.665035	0.735694	0.823163	0.674694	0.707891	0.809979	0.960474	0.960474	0.960474	0.960499	0.960499	0.960499	0.384763	0.572546	0.531673	1
	T0609	0.834499	0.822144	0.896247	0.550725	0.683344	0.792999	0.655914	0.679868	0.808815	1	1	1	1	0.99548	0.985801	0.396151	0.553868	0.591549	0.960474
	T0610	0.830409	0.801678	0.843717	0.609179	0.679868	0.729352	0.669328	0.663995	0.72449	0.99705	0.99705	0.99705	0.994	0.994	0.956703	0.405104	0.618163	0.591549	1
	T0611	0.862828	0.869903	0.88608	0.782715	0.82576	0.873414	0.861935	0.858752	0.89786	0.963145	0.963145	0.963145	0.963193	0.963193	0.965339	0.374372	0.50196	0.637977	0.99705
	T0613	0.897942	0.895596	0.906648	0.82331	0.863342	0.893494	0.853296	0.853897	0.884645	0.988806	0.988806	0.988806	0.988878	0.988878	0.98495	0.392398	0.57094	0.6375	0.963145
	T0614	0.653646	0.709277	0.686025	0.753809	0.7968	0.768343	0.765882	0.760479	0.775814	0.699454	0.699454	0.699454	0.69961	0.69961	0.71134	0.273256	0.446735	0.566349	0.988806
	T0615	0.787879	0.814464	0.818665	0.462721	0.518519	0.570407	0.490566	0.518519	0.558039	1	1	1	1	0.996991	0.931053	0.469778	0.538012	0.558039	0.699454
	T0617	0.808742	0.712477	0.844181	0.33749	0.370008	0.428908	0.359311	0.348472	0.484848	0.984615	0.984615	0.984615	0.984772	0.980365	0.952764	0.266299	0.599368	0.952764	1
	T0618	0.921833	0.911268	0.914813	0.727735	0.77526	0.801678	0.843262	0.847262	0.882057	1	1	1	1	1	1	0.297872	0.550725	0.611111	0.984615
	T0620	0.862826	0.823701	0.917128	0.72976	0.786971	0.813535	0.718806	0.748754	0.796603	0.975779	0.975779	0.975779	0.975934	0.975934	0.966767	0.37605	0.552448	0.616917	1
	T0621	0.881432	0.885794	0.935037	0.817967	0.897464	0.942359	0.826979	0.84859	0.913043	1	1	1	1	1	1	0.407643	0.548621	0.632011	0.975779
	T0622	0.843976	0.846126	0.888752	0.723068	0.728998	0.767983	0.857072	0.825514	0.851917	0.966102	0.966102	0.966102	0.965874	0.965874	0.965874	0.375198	0.503081	0.611731	1
	T0623	0.803476	0.817206	0.87857	0.53908	0.579545	0.648649	0.550725	0.550725	0.659517	0.934726	0.934726	0.934726	0.942359	0.942359	0.948854	0.332227	0.523119	0.542562	0.966102
	T0626	0.903509	0.894417	0.912452	0.856489	0.901099	0.916576	0.944591	0.949028	0.958876	1	1	1	1	1	1	0.371336	0.536942	0.602376	0.934726
	T0628	0.89258	0.920669	0.935037	0.941239	0.970664	0.992951	0.820059	0.830409	0.931053	1	1	1	1	1	1	0.415214	0.608212	1	1
	T0629	0.662207	0.713826	0.746082	0.253275	0.353909	0.380567	0.113208	0.148148	0.268398	0.992443	0.982188	0.997494	0.907104	0.888889	0.791541	0.484848	0.697068	0.518519	1
	T0630	0.905918	0.910606	0.921005	0.82827	0.862697	0.884516	0.82827	0.82827	0.89481	0.995671	0.995671	0.995671	0.99548	0.99548	0.99548	0.39981	0.562185	0.610369	1
	T0632	0.79679	0.800015	0.828995	0.853868	0.894417	0.932194	0.764795	0.771266	0.851683	0.839695	0.839695	0.839695	0.839907	0.839907	0.849252	0.4819	0.494359	0.849252	0.995671
	T0635	0.83395	0.876724	0.886917	0.814242	0.860489	0.897959	0.88968	0.889135	0.897959	0.958333	0.958333	0.958333	0.955569	0.955569	0.948815	0.34946	0.571515	0.555734	0.839695
	T0636	0.854684	0.83128	0.839381	0.649561	0.666667	0.675497	0.69961	0.69961	0.69961	0.987342	0.987342	0.987342	0.987342	0.987342	0.990488	0.352049	0.570249	0.590142	0.987342
	T0638	0.785446	0.793959	0.816891	0.413957	0.469778	0.51742	0.413957	0.425197	0.489426	0.975709	0.975709	0.975709	0.975934	0.969666	0.909655	0.394751	0.5351	0.538851	0.975709
	T0639	0.839234	0.885794	0.917749	0.726926	0.755445	0.851235	0.782715	0.833139	0.885794	1	1	1	1	1	1	0.411438	0.554913	0.62543	1
	T0640	0.873341	0.856404	0.879068	0.788857	0.81557	0.852691	0.867583	0.865438	0.888194	0.938776	0.938776	0.938776	0.938992	0.938992	0.938992	0.292802	0.480567	0.55644	0.938776
	T0641	0.849914	0.891353	0.922994	0.84058	0.891353	0.929336	0.888889	0.884551	0.937301	1	1	1	1	1	1	0.4	1	0.644068	1
	Average	0.807793	0.810415	0.836213	0.627625	0.681871	0.723851	0.660246	0.670711	0.726699	0.93923	0.939124	0.939159	0.932826	0.931323	0.91661	0.368795	0.576901	0.60442	0.939792
		0.8078	0.8104	0.8362	0.6276	0.6819	0.7239	0.6602	0.6707	0.7267	0.9392	0.9391	0.9392	0.9328	0.9313	0.9166	0.3688	0.5769	0.6044

## Sheet: CAS10_all
						Supplementary Table 5.1 Recall measures of all classifiers for CASP-10 targets
			Decision Tree			Gaussian NB			LDA			SVM			Random Forest			MLP
			DT-CSV-1	DT-CSV-2	DT-CSV-3	Gauss-CSV-1	Gauss-CSV-2	Gauss-CSV-3	LDA-CSV-1	LDA-CSV-2	LDA-CSV-3	SVM-CSV-1	SVM-CSV-2	SVM-CSV-3	RF-CSV-1	RF-CSV-2	RF-CSV-3	MLP-CSV-1	MLP-CSV-2	MLP-CSV-3	naïve
		T0644	0.835	0.752	0.82	0.602	0.714	0.857	0.564	0.579	0.707	1	1	1	1	1	1	0.436	0.391	0.436	1
		T0645	0.778	0.749	0.853	0.498	0.616	0.757	0.408	0.453	0.62	1	1	1	0.992	0.992	0.976	0.992	0.435	0.418	1
		T0649	0.773	0.83	0.79	0.67	0.722	0.784	0.466	0.511	0.676	1	1	1	1	1	1	1	0.517	0.46	1
		T0650	0.808	0.763	0.814	0.641	0.701	0.722	0.389	0.428	0.512	1	1	1	1	0.988	0.97	0.257	0.506	0.44	1
		T0651	0.786	0.773	0.87	0.555	0.685	0.794	0.672	0.685	0.811	1	1	1	1	1	1	0.223	0.319	0.441	1
		T0652	0.752	0.681	0.745	0.355	0.369	0.376	0.504	0.496	0.496	1	1	1	1	1	0.972	0.199	0.397	0.348	1
		T0653	0.756	0.779	0.839	0.683	0.732	0.769	0.758	0.753	0.782	1	1	1	1	1	1	0.236	0.384	0.457	1
		T0655	0.652	0.674	0.688	0.213	0.255	0.369	0.27	0.298	0.369	1	1	1	0.993	0.993	0.894	0.184	0.511	0.426	1
		T0657	0.672	0.68	0.742	0.367	0.414	0.516	0.328	0.398	0.531	1	1	1	0.992	0.984	0.953	0.258	0.445	0.453	1
		T0658	0.735	0.789	0.837	0.56	0.639	0.705	0.512	0.53	0.584	1	1	1	1	1	0.982	0.235	0.404	0.41	1
		T0659	0.803	0.773	0.818	0.803	0.939	1	0.621	0.667	0.924	1	1	1	1	1	1	0.288	0.379	0.439	1
		T0661	0.768	0.757	0.795	0.465	0.535	0.589	0.314	0.346	0.476	1	1	1	0.995	0.995	0.978	0.243	0.395	0.438	1
		T0662	0.587	0.556	0.508	0.143	0.143	0.143	0.143	0.143	0.143	1	1	1	1	0.984	0.651	0.365	0.444	0.381	1
		T0663	0.69	0.662	0.8	0.228	0.331	0.379	0.407	0.421	0.414	1	1	1	0.966	0.924	0.869	0.193	0.448	0.359	1
		T0664	0.78	0.778	0.796	0.573	0.708	0.776	0.435	0.465	0.618	1	1	1	1	0.998	0.978	0.271	0.412	0.469	1
		T0666	0.777	0.799	0.877	0.955	0.972	0.989	0.961	0.972	0.966	1	1	1	1	1	1	1	0.408	0.453	1
		T0667	0.803	0.758	0.803	0.584	0.652	0.697	0.567	0.596	0.635	1	1	1	1	1	0.944	0.236	0.438	0.388	1
		T0669	0.747	0.758	0.832	0.526	0.632	0.695	0.526	0.547	0.611	1	1	1	1	1	1	0.295	0.347	0.421	1
		T0672	0.778	0.837	0.905	0.742	0.856	0.922	0.637	0.693	0.827	1	1	1	1	1	1	0.258	0.395	0.461	1
		T0673	0.875	0.839	0.946	0.714	0.821	0.857	0.768	0.732	0.893	1	1	1	1	1	1	0.161	0.339	0.482	1
		T0674	0.727	0.652	0.776	0.398	0.466	0.534	0.323	0.366	0.472	1	1	1	0.981	0.907	0.87	0.286	0.453	0.391	1
		T0676	0.717	0.728	0.775	0.462	0.526	0.578	0.676	0.676	0.803	1	1	1	0.96	0.96	0.954	0.214	0.353	0.48	1
		T0678	0.752	0.69	0.772	0.31	0.338	0.359	0.379	0.393	0.4	1	1	1	1	1	0.959	0.283	0.386	0.4	1
		T0679	0.796	0.817	0.901	0.618	0.754	0.864	0.728	0.775	0.864	1	1	1	1	1	1	0.162	0.314	0.44	1
		T0680	0.625	0.568	0.5	0.08	0.148	0.148	0.125	0.102	0.148	1	1	1	0.989	0.955	0.625	0.33	0.409	0.386	1
		T0681	0.82	0.767	0.852	0.646	0.683	0.751	0.561	0.603	0.725	1	1	1	1	1	1	0.254	0.397	0.429	1
		T0682	0.836	0.813	0.854	0.936	0.968	0.991	0.909	0.909	0.945	1	1	1	1	1	1	0.324	0.466	0.543	1
		T0683	0.813	0.841	0.86	0.761	0.874	0.923	0.747	0.753	0.838	1	1	1	1	1	1	0.288	0.401	0.462	1
		T0687	0.815	0.77	0.84	0.615	0.645	0.705	0.655	0.675	0.685	1	1	1	1	1	1	0.235	0.48	0.4	1
		T0688	0.797	0.769	0.802	0.648	0.747	0.769	0.374	0.379	0.533	1	1	1	1	0.995	0.978	0.269	0.379	0.462	1
		T0689	0.793	0.719	0.833	0.429	0.611	0.719	0.232	0.251	0.493	1	1	1	1	1	0.975	0.261	0.458	0.458	1
		T0691	0.887	0.821	0.821	0.623	0.689	0.821	0.726	0.745	0.84	1	1	1	1	1	1	0.274	0.415	0.481	1
		T0692	0.816	0.851	0.871	0.805	0.862	0.875	0.775	0.783	0.829	1	1	1	1	1	1	0.265	0.444	0.521	1
		T0699	0.72	0.78	0.853	0.587	0.739	0.885	0.761	0.803	0.858	1	1	1	1	1	1	0.179	0.317	0.445	1
		T0700	0.6	0.514	0.6	0.486	0.486	0.543	0.543	0.486	0.571	1	1	1	0.943	0.943	0.6	0.457	0.4	0.457	1
		T0703	0.832	0.828	0.844	0.672	0.762	0.812	0.754	0.762	0.816	1	1	1	1	1	1	0.184	0.371	0.477	1
		T0704	0.744	0.815	0.855	0.621	0.727	0.819	0.736	0.744	0.815	1	1	1	1	1	1	0.216	0.383	0.427	1
		T0707	0.8	0.786	0.774	0.651	0.717	0.823	0.766	0.78	0.866	1	1	1	0.997	1	0.954	0.203	0.371	0.4	1
		T0708	0.861	0.817	0.856	0.683	0.811	0.894	0.761	0.767	0.85	1	1	1	1	1	1	0.178	0.356	0.439	1
		T0712	0.798	0.73	0.86	0.635	0.764	0.888	0.646	0.663	0.792	1	1	1	1	1	1	0.264	0.371	0.404	1
		T0715	0.754	0.792	0.855	0.646	0.719	0.759	0.581	0.6	0.705	1	1	1	1	0.995	0.981	0.269	0.433	0.452	1
		T0716	0.49	0.412	0.431	0	0	0	0	0	0	1	1	1	0.922	0.843	0.353	0.333	0.549	0.314	1
		T0720	0.806	0.796	0.812	0.522	0.608	0.71	0.726	0.704	0.78	1	1	1	1	1	1	0.21	0.376	0.398	1
		T0721	0.86	0.821	0.849	0.702	0.853	0.937	0.639	0.691	0.772	1	1	1	1	1	1	0.2	0.386	0.446	1
		T0731	0.444	0.537	0.5	0	0	0	0	0	0	1	1	1	0.852	0.741	0.519	0.352	0.556	0.444	1
		T0733	0.799	0.799	0.869	0.626	0.714	0.816	0.738	0.738	0.826	1	1	1	1	1	1	0.23	0.401	1	1
		T0736	0.763	0.638	0.789	0.368	0.434	0.487	0.401	0.414	0.487	1	1	1	1	0.993	0.987	0.217	0.362	0.447	1
		T0737	0.734	0.716	0.853	0.523	0.587	0.67	0.514	0.523	0.587	1	1	1	1	1	1	0.211	0.394	0.468	1
		T0738	0.845	0.841	0.876	0.738	0.79	0.858	0.76	0.751	0.833	1	1	1	1	1	1	0.258	0.438	0.519	1
		T0742	0.819	0.802	0.899	0.542	0.7	0.784	0.48	0.498	0.714	1	1	1	0.987	0.982	0.974	0.247	0.405	0.449	1
		T0743	0.547	0.528	0.632	0.292	0.33	0.349	0.292	0.321	0.358	1	1	1	1	0.991	0.84	1	0.387	0.349	1
		T0744	0.773	0.796	0.796	0.415	0.463	0.534	0.534	0.543	0.569	1	1	1	1	0.997	0.965	0.249	0.406	0.428	1
		T0746	0.774	0.798	0.822	0.551	0.651	0.681	0.316	0.346	0.479	1	1	1	1	1	1	0.31	0.452	0.485	1
		T0747	0.805	0.768	0.854	0.744	0.768	0.854	0.939	0.939	1	1	1	1	1	1	1	0.195	0.317	0.512	1
		T0749	0.833	0.83	0.86	0.732	0.826	0.904	0.693	0.757	0.855	1	1	1	1	1	1	0.211	0.403	0.432	1
		T0752	0.764	0.793	0.886	0.714	0.807	0.857	0.771	0.786	0.879	1	1	1	1	1	1	0.221	0.414	0.436	1
		T0753	0.699	0.656	0.699	0.237	0.29	0.344	0.409	0.409	0.419	1	1	1	1	0.989	0.935	0.29	0.505	0.398	1
		T0755	0.784	0.762	0.751	0.362	0.449	0.486	0.286	0.308	0.422	1	1	1	1	0.995	0.935	0.254	0.486	0.411	1
		T0757	0.771	0.766	0.814	0.732	0.758	0.762	0.615	0.623	0.723	1	1	1	0.996	0.987	0.961	0.242	0.442	0.429	1
		Average	0.75878	0.744305	0.797017	0.542186	0.618644	0.681169	0.544424	0.560661	0.646542	1	1	1	0.992627	0.985271	0.94122	0.304322	0.412712	0.445746	1
			0.7588	0.7443	0.797	0.5422	0.6186	0.6812	0.5444	0.5607	0.6465	1	1	1	0.9926	0.9853	0.9412	0.3043	0.4127	0.4457
						Supplementary Table 5.2 Precision measures of all classifiers for CASP10 targets
			Decision Tree			Gaussian NB			LDA			SVM			Random Forest			MLP			naïve
			DT-CSV-1	DT-CSV-2	DT-CSV-3	Gauss-CSV-1	Gauss-CSV-2	Gauss-CSV-3	LDA-CSV-1	LDA-CSV-2	LDA-CSV-3	SVM-CSV-1	SVM-CSV-2	SVM-CSV-3	RF-CSV-1	RF-CSV-2	RF-CSV-3	MLP-CSV-1	MLP-CSV-2	MLP-CSV-3
		T0644	0.881	0.885	0.893	0.842	0.864	0.884	0.815	0.846	0.87	0.886667	0.886667	0.886667	0.887	0.887	0.887	0.841	0.867	0.841	0.886667
		T0645	0.941	0.946	0.939	0.957	0.953	0.951	0.943	0.949	0.944	0.940499	0.940499	0.940499	0.94	0.94	0.939	0.94	0.959	0.928	0.940499
		T0649	0.907	0.901	0.927	0.922	0.92	0.914	0.845	0.841	0.869	0.907216	0.907216	0.907216	0.907	0.907	0.907	0.907	0.91	0.9	0.907216
		T0650	0.446	0.421	0.407	0.508	0.476	0.437	0.469	0.457	0.411	0.413879	0.413879	0.413879	0.418	0.418	0.42	0.434	0.439	0.406	0.413879
		T0651	1	1	1	1	1	1	1	1	1	1	1	1	1	1	1	1	1	1	1
		T0652	0.517	0.533	0.498	0.45	0.444	0.438	0.464	0.461	0.461	0.51087	0.51087	0.51087	0.513	0.52	0.531	0.459	0.514	0.438	0.51087
		T0653	0.964	0.958	0.961	0.953	0.956	0.958	0.957	0.957	0.959	0.967337	0.967337	0.967337	0.967	0.967	0.967	0.968	0.967	0.941	0.967337
		T0655	0.876	0.922	0.858	1	1	1	1	1	1	0.849398	0.849398	0.849398	0.854	0.864	0.92	0.743	0.867	0.845	0.849398
		T0657	0.198	0.185	0.194	0.179	0.185	0.184	0.148	0.172	0.198	0.20813	0.20813	0.20813	0.21	0.208	0.21	0.234	0.2	0.212	0.20813
		T0658	0.303	0.322	0.323	0.304	0.306	0.3	0.301	0.296	0.286	0.31619	0.31619	0.31619	0.316	0.316	0.317	0.317	0.298	0.271	0.31619
		T0659	0.646	0.68	0.635	0.746	0.747	0.759	0.672	0.688	0.744	0.653465	0.653465	0.653465	0.653	0.653	0.653	0.864	0.694	0.674	0.653465
		T0661	0.94	0.933	0.936	0.887	0.9	0.908	0.841	0.853	0.889	0.929648	0.929648	0.929648	0.944	0.944	0.943	0.938	0.948	0.91	0.929648
		T0662	1	1	1	1	1	1	1	1	1	1	1	1	1	1	1	1	1	1	1
		T0663	0.82	0.807	0.829	0.805	0.857	0.873	0.855	0.871	0.896	0.775401	0.775401	0.771277	0.824	0.817	0.818	0.609	0.707	0.693	0.767196
		T0664	0.936	0.934	0.935	0.949	0.956	0.96	0.947	0.95	0.953	0.935115	0.935115	0.935115	0.935	0.935	0.934	0.924	0.94	0.92	0.935115
		T0666	1	1	1	1	1	1	1	1	1	1	1	1	1	1	1	1	1	1	1
		T0667	1	1	1	1	1	1	1	1	1	1	1	1	1	1	1	1	1	1	1
		T0669	0.433	0.421	0.436	0.495	0.508	0.512	0.463	0.477	0.492	0.395833	0.395833	0.395833	0.403	0.409	0.436	0.538	0.347	0.412	0.395833
		T0672	0.967	0.973	0.972	1	1	1	1	1	1	0.959248	0.959248	0.959248	0.959	0.959	0.959	0.919	0.938	0.953	0.959248
		T0673	0.803	0.77	0.779	0.8	0.767	0.774	0.811	0.745	0.781	0.777778	0.777778	0.777778	0.778	0.778	0.778	0.6	0.731	0.818	0.777778
		T0674	0.474	0.447	0.483	0.37	0.391	0.411	0.319	0.353	0.394	0.498452	0.498452	0.498452	0.492	0.472	0.462	0.479	0.497	0.438	0.496914
		T0676	0.528	0.504	0.5	0.615	0.619	0.625	0.801	0.765	0.716	0.47139	0.470109	0.470109	0.477	0.478	0.494	0.378	0.404	0.488	0.470109
		T0678	1	1	1	1	1	1	1	1	1	1	1	1	1	1	1	1	1	1	1
		T0679	0.938	0.934	0.925	0.922	0.935	0.943	0.897	0.943	0.948	0.922705	0.922705	0.922705	0.923	0.923	0.923	0.756	0.833	0.894	0.922705
		T0680	0.873	0.909	0.83	1	1	1	1	1	1	0.854369	0.854369	0.854369	0.853	0.848	0.809	0.784	0.783	0.81	0.854369
		T0681	0.934	0.901	0.92	1	1	0.993	0.955	1	1	0.908654	0.908654	0.908654	0.909	0.909	0.909	0.923	0.893	0.871	0.908654
		T0682	1	1	1	1	1	1	1	1	1	1	1	1	1	1	1	1	1	1	1
		T0683	0.952	0.965	0.94	0.965	0.97	0.971	0.938	0.951	0.971	0.940568	0.940568	0.940568	0.941	0.941	0.941	0.929	0.913	0.949	0.940568
		T0687	0.529	0.526	0.53	0.691	0.694	0.712	0.712	0.718	0.71	0.363636	0.362976	0.361664	0.439	0.456	0.576	0.255	0.347	0.32	0.358423
		T0688	0.33	0.338	0.323	0.429	0.387	0.344	0.345	0.327	0.312	0.316522	0.315972	0.311111	0.326	0.332	0.335	0.377	0.273	0.318	0.307432
		T0689	0.92	0.918	0.918	0.861	0.892	0.907	0.77	0.785	0.877	0.931193	0.931193	0.931193	0.931	0.931	0.93	0.946	0.93	0.949	0.931193
		T0691	0.77	0.763	0.737	0.868	0.849	0.845	0.875	0.868	0.864	0.721088	0.721088	0.721088	0.721	0.721	0.721	0.69	0.677	0.729	0.721088
		T0692	1	1	1	1	1	1	1	1	1	1	1	1	1	1	1	1	1	1	1
		T0699	1	1	1	1	1	1	1	1	1	1	1	1	1	1	1	1	1	1	1
		T0700	0.066	0.056	0.065	0.25	0.221	0.224	0.209	0.198	0.225	0.044757	0.044757	0.044757	0.05	0.054	0.068	0.061	0.038	0.049	0.044757
		T0703	1	1	1	1	1	1	1	1	1	1	1	1	1	1	1	1	1	1	1
		T0704	0.966	0.959	0.956	0.979	0.965	0.969	0.965	0.966	0.964	0.953782	0.953782	0.953782	0.954	0.954	0.954	0.98	0.956	0.942	0.953782
		T0707	1	1	1	1	1	1	1	1	1	1	1	1	1	1	1	1	1	1	1
		T0708	1	1	1	1	1	1	1	1	1	1	1	1	1	1	1	1	1	1	1
		T0712	0.882	0.867	0.869	0.934	0.925	0.924	0.913	0.929	0.928	0.859903	0.859903	0.859903	0.86	0.86	0.86	0.839	0.767	0.8	0.859903
		T0715	0.953	0.955	0.955	0.986	0.987	0.988	1	1	1	0.957399	0.957399	0.957399	0.957	0.957	0.957	0.991	0.954	0.955	0.957399
		T0716	0.051	0.047	0.045	0	0	0	0	0	0	0.0599295	0.0599295	0.0595794	0.06	0.058	0.031	0.066	0.066	0.044	0.0595099
		T0720	1	1	1	1	1	1	1	1	1	1	1	1	1	1	1	1	1	1	1
		T0721	1	1	1	1	1	1	1	1	1	1	1	1	1	1	1	1	1	1	1
		T0731	0.076	0.097	0.084	0	0	0	0	0	0	0.0918367	0.0918367	0.0918367	0.083	0.08	0.081	0.107	0.107	0.1	0.0916808
		T0733	1	1	1	1	1	1	1	1	1	1	1	1	1	1	1	1	1	1	1
		T0736	1	1	1	1	1	1	1	1	1	1	1	1	1	1	1	1	1	1	1
		T0737	0.381	0.386	0.408	0.358	0.348	0.356	0.327	0.329	0.322	0.394928	0.394928	0.394928	0.395	0.395	0.395	0.377	0.398	0.386	0.394928
		T0738	1	1	1	1	1	1	1	1	1	1	1	1	1	1	1	1	1	1	1
		T0742	0.798	0.805	0.797	0.904	0.914	0.908	0.886	0.883	0.936	0.766892	0.766892	0.766892	0.78	0.78	0.795	0.709	0.708	0.761	0.766892
		T0743	0.817	0.824	0.837	1	1	1	1	1	1	0.796992	0.796992	0.796992	0.797	0.827	0.832	0.797	0.683	0.787	0.796992
		T0744	1	1	1	1	1	1	1	1	1	1	1	1	1	1	1	1	1	1	1
		T0746	0.955	0.943	0.948	0.915	0.927	0.922	0.89	0.885	0.903	0.945869	0.945869	0.945869	0.946	0.946	0.946	0.963	0.938	0.942	0.945869
		T0747	0.767	0.818	0.778	0.953	0.913	0.909	0.819	0.906	0.901	0.780952	0.780952	0.780952	0.781	0.781	0.781	0.727	0.684	0.764	0.780952
		T0749	0.95	0.942	0.946	0.971	0.974	0.971	0.953	0.969	0.983	0.939954	0.939954	0.939954	0.94	0.94	0.94	0.896	0.921	0.936	0.939954
		T0752	1	1	1	1	1	1	1	1	1	1	1	1	1	1	1	1	1	1	1
		T0753	1	1	1	1	1	1	1	1	1	1	1	1	1	1	1	1	1	1	1
		T0755	0.671	0.695	0.668	0.684	0.722	0.72	0.679	0.679	0.722	0.672727	0.672727	0.672727	0.673	0.674	0.684	0.662	0.692	0.633	0.672727
		T0757	1	1	1	1	1	1	1	1	1	1	1	1	1	1	1	1	1	1	1
		Average	0.799305	0.799831	0.796339	0.82122	0.821559	0.821932	0.809898	0.813847	0.820831	0.790189	0.790147	0.789967	0.793153	0.793881	0.797339	0.778424	0.776068	0.780119	0.78975
			0.7993	0.7998	0.7963	0.8212	0.8216	0.8219	0.8099	0.8138	0.8208	0.7902	0.7901	0.79	0.7932	0.7939	0.7973	0.7784	0.7761	0.7801
						Supplementary Table 5.3 F-measures of all classifiers for CASP-10 targets
			Decision Tree			Gaussian NB			LDA			SVM			Random Forest			MLP			naïve
			DT-CSV-1	DT-CSV-2	DT-CSV-3	Gauss-CSV-1	Gauss-CSV-2	Gauss-CSV-3	LDA-CSV-1	LDA-CSV-2	LDA-CSV-3	SVM-CSV-1	SVM-CSV-2	SVM-CSV-3	RF-CSV-1	RF-CSV-2	RF-CSV-3	MLP-CSV-1	MLP-CSV-2	MLP-CSV-3
		T0644	0.857383	0.813097	0.854945	0.702055	0.781871	0.870291	0.666657	0.687486	0.780076	0.939929	0.939929	0.939929	0.940117	0.940117	0.940117	0.574277	0.538946	0.574277	0.939929
		T0645	0.851772	0.836052	0.893936	0.655101	0.748308	0.842982	0.569569	0.613262	0.74844	0.969337	0.969337	0.969337	0.9653	0.9653	0.957143	0.9653	0.598515	0.57638	0.969337
		T0649	0.834656	0.864044	0.853034	0.776055	0.809062	0.844024	0.600717	0.635726	0.760445	0.951351	0.951351	0.951351	0.951232	0.951232	0.951232	0.951232	0.659383	0.608824	0.951351
		T0650	0.57475	0.542606	0.542667	0.566802	0.566994	0.544459	0.42527	0.442025	0.455974	0.585451	0.585451	0.585451	0.589563	0.587459	0.586187	0.322831	0.470125	0.422317	0.585451
		T0651	0.880179	0.871968	0.930481	0.713826	0.813056	0.885173	0.803828	0.813056	0.895638	1	1	1	1	1	1	0.364677	0.4837	0.612075	1
		T0652	0.612741	0.597979	0.596959	0.396894	0.403041	0.404639	0.483174	0.47786	0.47786	0.676259	0.676259	0.676259	0.678123	0.684211	0.686802	0.277632	0.447987	0.387847	0.676259
		T0653	0.847423	0.859277	0.895866	0.79572	0.829137	0.853158	0.845955	0.842832	0.861503	0.983397	0.983397	0.983397	0.983223	0.983223	0.983223	0.379482	0.549708	0.615217	0.983397
		T0655	0.747581	0.778732	0.763653	0.351195	0.406375	0.53908	0.425197	0.459168	0.53908	0.918567	0.918567	0.918567	0.91827	0.914019	0.906814	0.294956	0.643015	0.566436	0.918567
		T0657	0.305876	0.290867	0.307581	0.240634	0.255726	0.271269	0.203966	0.240196	0.288444	0.344549	0.344549	0.344549	0.346622	0.343409	0.341162	0.245415	0.275969	0.28883	0.344549
		T0658	0.429104	0.45735	0.466122	0.394074	0.413829	0.420896	0.379119	0.379855	0.383963	0.480463	0.480463	0.480463	0.470243	0.470243	0.459283	0.269909	0.342997	0.326314	0.480463
		T0659	0.715994	0.723524	0.714976	0.773451	0.832068	0.86299	0.645494	0.677337	0.824288	0.790419	0.790419	0.790419	0.780079	0.780079	0.780079	0.432	0.490263	0.531691	0.790419
		T0661	0.84534	0.835836	0.859757	0.610141	0.67108	0.714512	0.457271	0.492307	0.620021	0.963542	0.963542	0.963542	0.968829	0.968829	0.960181	0.386002	0.557647	0.591365	0.963542
		T0662	0.739761	0.714653	0.67374	0.250219	0.250219	0.250219	0.250219	0.250219	0.250219	1	1	1	1	0.991935	0.788613	0.534799	0.614958	0.551774	1
		T0663	0.749404	0.727344	0.814242	0.355353	0.477554	0.528542	0.551482	0.567633	0.566327	0.873494	0.873494	0.870871	0.889368	0.867212	0.842729	0.29311	0.548461	0.472979	0.868263
		T0664	0.850909	0.848893	0.859919	0.714556	0.813519	0.858249	0.596158	0.624382	0.749782	0.966469	0.966469	0.966469	0.966408	0.965473	0.955494	0.419086	0.572899	0.621281	0.966469
		T0666	0.874508	0.888271	0.93447	0.976982	0.985801	0.99447	0.980112	0.985801	0.982706	1	1	1	1	1	1	1	0.579545	0.623538	1
		T0667	0.890738	0.862344	0.890738	0.737374	0.789346	0.82145	0.723676	0.746867	0.776758	1	1	1	1	1	0.971193	0.381877	0.609179	0.559078	1
		T0669	0.548222	0.541337	0.572164	0.510029	0.563256	0.589627	0.492493	0.509607	0.545081	0.567164	0.567164	0.567164	0.574483	0.580554	0.607242	0.381056	0.347	0.416451	0.567164
		T0672	0.862265	0.899891	0.937304	0.851894	0.922414	0.959417	0.778253	0.818665	0.905309	0.9792	0.9792	0.9792	0.979071	0.979071	0.979071	0.402892	0.555904	0.621405	0.9792
		T0673	0.837455	0.803021	0.854416	0.754557	0.793082	0.813388	0.788915	0.738443	0.833253	0.875	0.875	0.875	0.875141	0.875141	0.875141	0.253876	0.463194	0.606578	0.875
		T0674	0.573852	0.53038	0.595406	0.38349	0.425218	0.464495	0.320988	0.359382	0.429487	0.665289	0.665289	0.665289	0.655332	0.620891	0.603514	0.358154	0.473981	0.413168	0.663918
		T0676	0.608154	0.595636	0.607843	0.527632	0.568723	0.600582	0.733211	0.717752	0.757009	0.640741	0.639556	0.639556	0.637328	0.63822	0.650934	0.273284	0.376782	0.483967	0.639556
		T0678	0.858447	0.816568	0.871332	0.473282	0.505232	0.52833	0.549674	0.56425	0.571429	1	1	1	1	1	0.979071	0.441154	0.556999	0.571429	1
		T0679	0.861186	0.871591	0.912842	0.739995	0.834802	0.901773	0.803712	0.850786	0.904053	0.959799	0.959799	0.959799	0.959958	0.959958	0.959958	0.266824	0.45608	0.589745	0.959799
		T0680	0.728471	0.699136	0.62406	0.148148	0.25784	0.25784	0.222222	0.185118	0.25784	0.921466	0.921466	0.921466	0.915979	0.898325	0.705195	0.464488	0.537327	0.522843	0.921466
		T0681	0.873295	0.828618	0.884695	0.784933	0.811646	0.85521	0.706801	0.752339	0.84058	0.952141	0.952141	0.952141	0.952331	0.952331	0.952331	0.398372	0.549645	0.57486	0.952141
		T0682	0.910675	0.896856	0.921251	0.966942	0.98374	0.99548	0.952331	0.952331	0.971722	1	1	1	1	1	1	0.489426	0.635744	0.703824	1
		T0683	0.877027	0.898743	0.898222	0.850944	0.919501	0.946392	0.831675	0.840496	0.899611	0.969374	0.969374	0.969374	0.969603	0.969603	0.969603	0.439691	0.55725	0.621457	0.969374
		T0687	0.64157	0.625031	0.649927	0.650789	0.668603	0.708483	0.682312	0.695836	0.697276	0.533333	0.532623	0.531208	0.600146	0.626374	0.700964	0.244592	0.402805	0.355556	0.527704
		T0688	0.466744	0.469597	0.460526	0.516234	0.509857	0.475357	0.358915	0.351085	0.3936	0.480845	0.480211	0.474576	0.491704	0.497875	0.499056	0.313972	0.317383	0.376708	0.470284
		T0689	0.851792	0.806404	0.873437	0.572665	0.725232	0.802132	0.356567	0.380376	0.631184	0.964371	0.964371	0.964371	0.964267	0.964267	0.951969	0.409123	0.613746	0.617828	0.964371
		T0691	0.824369	0.790938	0.776736	0.725371	0.760678	0.832827	0.793567	0.80181	0.851831	0.837945	0.837945	0.837945	0.837885	0.837885	0.837885	0.392241	0.51457	0.579585	0.837945
		T0692	0.898678	0.919503	0.931053	0.891967	0.925886	0.933333	0.873239	0.878295	0.906506	1	1	1	1	1	1	0.418972	0.614958	0.685076	1
		T0699	0.837209	0.876404	0.920669	0.739761	0.849914	0.938992	0.864282	0.890738	0.923574	1	1	1	1	1	1	0.303647	0.481397	0.615917	1
		T0700	0.118919	0.100996	0.117293	0.330163	0.303836	0.317163	0.301827	0.281368	0.322802	0.0856793	0.0856793	0.0856793	0.0949648	0.10215	0.122156	0.107633	0.0694064	0.0885099	0.0856793
		T0703	0.908297	0.905908	0.915401	0.803828	0.864926	0.896247	0.859749	0.864926	0.898678	1	1	1	1	1	1	0.310811	0.541211	0.645904	1
		T0704	0.840589	0.881156	0.902684	0.759949	0.829261	0.887708	0.835085	0.840589	0.88326	0.976344	0.976344	0.976344	0.976459	0.976459	0.976459	0.35398	0.546898	0.587632	0.976344
		T0707	0.888889	0.880179	0.872604	0.788613	0.835178	0.902907	0.867497	0.876404	0.928189	1	1	1	0.998498	1	0.976459	0.33749	0.541211	0.571429	1
		T0708	0.925309	0.899285	0.922414	0.811646	0.895638	0.944034	0.864282	0.868138	0.918919	1	1	1	1	1	1	0.302207	0.525074	0.610146	1
		T0712	0.8379	0.792624	0.864477	0.75601	0.836827	0.905642	0.756636	0.773778	0.854623	0.924675	0.924675	0.924675	0.924731	0.924731	0.924731	0.401625	0.5001	0.536877	0.924675
		T0715	0.8419	0.865896	0.902238	0.780583	0.83195	0.858491	0.734978	0.75	0.826979	0.978236	0.978236	0.978236	0.978028	0.97563	0.968851	0.423141	0.595648	0.613589	0.978236
		T0716	0.0923845	0.0843747	0.0814916	0	0	0	0	0	0	0.113082	0.113082	0.112459	0.102668	0.108533	0.0569948	0.110165	0.117834	0.0771844	0.112335
		T0720	0.89258	0.886414	0.896247	0.68594	0.756219	0.830409	0.841251	0.826291	0.876404	1	1	1	1	1	1	0.347107	0.546512	0.569385	1
		T0721	0.924731	0.901702	0.918334	0.824912	0.920669	0.967475	0.779744	0.817268	0.871332	1	1	1	1	1	1	0.333333	0.556999	0.616874	1
		T0731	0.129785	0.164319	0.143836	0	0	0	0	0	0	0.168224	0.168224	0.168224	0.141264	0.134409	0.12013	0.164113	0.179463	0.163235	0.167963
		T0733	0.888271	0.888271	0.929909	0.769988	0.833139	0.898678	0.849252	0.849252	0.90471	1	1	1	1	1	1	0.373984	0.572448	1	1
		T0736	0.86557	0.778999	0.882057	0.538012	0.6053	0.65501	0.572448	0.585573	0.65501	1	1	1	1	0.996488	0.993457	0.356615	0.531571	0.61783	1
		T0737	0.501622	0.50159	0.551981	0.425049	0.436954	0.464951	0.39971	0.403913	0.415872	0.566234	0.566234	0.566234	0.566308	0.566308	0.566308	0.270568	0.39599	0.423063	0.566234
		T0738	0.915989	0.913634	0.933902	0.849252	0.882682	0.923574	0.863636	0.857796	0.908893	1	1	1	1	1	1	0.410175	0.609179	0.683344	1
		T0742	0.808364	0.803497	0.844933	0.677687	0.792813	0.841456	0.622665	0.636834	0.810065	0.868069	0.868069	0.868069	0.871375	0.869421	0.875444	0.366366	0.515256	0.564775	0.868069
		T0743	0.655277	0.643598	0.720196	0.452012	0.496241	0.51742	0.452012	0.485995	0.527246	0.887029	0.887029	0.887029	0.867034	0.871603	0.835981	0.887034	0.494058	0.483562	0.887029
		T0744	0.871968	0.886414	0.886414	0.586572	0.632946	0.696219	0.696219	0.703824	0.725303	1	1	1	1	0.998498	0.982188	0.398719	0.577525	0.59944	1
		T0746	0.855026	0.864462	0.880515	0.68781	0.764863	0.783384	0.466401	0.497498	0.625958	0.972182	0.972182	0.972182	0.972251	0.972251	0.972251	0.469018	0.610037	0.640322	0.972182
		T0747	0.785541	0.792212	0.81423	0.83563	0.834246	0.880642	0.874904	0.922205	0.947922	0.877005	0.877005	0.877005	0.877035	0.877035	0.877035	0.307516	0.433223	0.613116	0.877005
		T0749	0.887661	0.88246	0.900952	0.834729	0.893916	0.936303	0.802465	0.84998	0.914543	0.969048	0.969048	0.969048	0.959072	0.969072	0.969072	0.341565	0.560669	0.591158	0.969048
		T0752	0.866213	0.884551	0.939555	0.833139	0.893193	0.922994	0.870695	0.880179	0.935604	1	1	1	1	1	1	0.361998	0.585573	0.607242	1
		T0753	0.822837	0.792271	0.822837	0.383185	0.449612	0.511905	0.580554	0.580554	0.590557	1	1	1	1	0.99447	0.966408	0.449612	0.671096	0.569385	1
		T0755	0.723112	0.72696	0.707073	0.473438	0.553677	0.580299	0.402475	0.423773	0.532664	0.804348	0.804348	0.804348	0.804543	0.803631	0.790043	0.367135	0.570988	0.498397	0.804348
		T0757	0.870695	0.867497	0.897464	0.845266	0.862344	0.864926	0.76161	0.767714	0.839234	1	1	1	0.997996	0.993457	0.980112	0.389694	0.613037	0.60042	1
		average	0.752321	0.745284	0.76939	0.624279	0.675916	0.713524	0.623273	0.636732	0.694841	0.84712	0.847077	0.846902	0.847336	0.846566	0.836208	0.394677	0.506764	0.53999	0.846696
			0.7523	0.7453	0.7694	0.6243	0.6759	0.7135	0.6233	0.6367	0.6948	0.8471	0.8471	0.8469	0.8473	0.8466	0.8362	0.3947	0.5068	0.54
						Supplementary table 5.4 Accuracy Measures of all classifiers for CASP10 targets										0.843367
			Decision Tree			Gaussian NB			LDA			SVM			Random Forest			PDP-CON			naïve
			DT-CSV-1	DT-CSV-2	DT-CSV-3	Gauss-CSV-1	Gauss-CSV-2	Gauss-CSV-3	LDA-CSV-1	LDA-CSV-2	LDA-CSV-3	SVM-CSV-1	SVM-CSV-2	SVM-CSV-3	RF-CSV-1	RF-CSV-2	RF-CSV-3	MLP-CSV-1	MLP-CSV-2	MLP-CSV-3
		T0644	0.753333	0.693333	0.753333	0.546667	0.646667	0.773333	0.5	0.533333	0.646667	0.886667	0.886667	0.886667	0.886667	0.886667	0.886667	0.426667	0.406667	0.426667	0.886667
		T0645	0.744722	0.723608	0.809981	0.506718	0.610365	0.735125	0.420345	0.462572	0.608445	0.940499	0.940499	0.940499	0.932821	0.932821	0.917466	0.932821	0.451056	0.422265	0.940499
		T0649	0.721649	0.762887	0.752577	0.649485	0.690722	0.737113	0.438144	0.469072	0.613402	0.907216	0.907216	0.907216	0.907216	0.907216	0.907216	0.907216	0.515464	0.463918	0.907216
		T0650	0.505576	0.467162	0.432466	0.594796	0.556382	0.49938	0.565056	0.552664	0.494424	0.413879	0.413879	0.413879	0.423792	0.42627	0.433705	0.553903	0.527881	0.501859	0.413879
		T0651	0.785714	0.773109	0.869748	0.554622	0.684874	0.794118	0.672269	0.684874	0.810924	1	1	1	1	1	1	0.222689	0.319328	0.441176	1
		T0652	0.514493	0.532609	0.485507	0.449275	0.442029	0.434783	0.449275	0.445652	0.445652	0.51087	0.51087	0.51087	0.514493	0.528986	0.547101	0.471014	0.5	0.438406	0.51087
		T0653	0.736181	0.753769	0.811558	0.660804	0.708543	0.743719	0.733668	0.728643	0.756281	0.967337	0.967337	0.967337	0.967337	0.967337	0.967337	0.253769	0.39196	0.447236	0.967337
		T0655	0.626506	0.674699	0.638554	0.331325	0.36747	0.463855	0.379518	0.403614	0.463855	0.849398	0.849398	0.849398	0.849398	0.861446	0.843373	0.253012	0.518072	0.445783	0.849398
		T0657	0.364228	0.310569	0.305691	0.518699	0.497561	0.42439	0.468293	0.476423	0.455285	0.20813	0.20813	0.20813	0.219512	0.214634	0.242276	0.669919	0.513821	0.536585	0.20813
		T0658	0.382857	0.407619	0.394286	0.455238	0.428571	0.386667	0.470476	0.453333	0.407619	0.31619	0.31619	0.31619	0.31619	0.31619	0.32381	0.598095	0.510476	0.464762	0.31619
		T0659	0.584158	0.613861	0.574257	0.693069	0.752475	0.792079	0.554455	0.584158	0.742574	0.653465	0.653465	0.653465	0.653465	0.653465	0.653465	0.50495	0.485149	0.49505	0.653465
		T0661	0.738693	0.723618	0.758794	0.447236	0.512563	0.562814	0.306533	0.336683	0.457286	0.929648	0.929648	0.929648	0.939698	0.939698	0.924623	0.281407	0.417085	0.437186	0.929648
		T0662	0.587302	0.555556	0.507937	0.142857	0.142857	0.142857	0.142857	0.142857	0.142857	1	1	1	1	0.984127	0.650794	0.365079	0.444444	0.380952	1
		T0663	0.645503	0.619048	0.719577	0.365079	0.444444	0.481481	0.492063	0.507937	0.513228	0.777778	0.777778	0.772487	0.814815	0.783069	0.751323	0.285714	0.433862	0.386243	0.767196
		T0664	0.744275	0.740458	0.757634	0.572519	0.696565	0.759542	0.448473	0.477099	0.614504	0.935115	0.935115	0.935115	0.935115	0.933206	0.914122	0.29771	0.425573	0.465649	0.935115
		T0666	0.776536	0.798883	0.877095	0.955307	0.972067	0.988827	0.960894	0.972067	0.96648	1	1	1	1	1	1	1	0.407821	0.452514	1
		T0667	0.803371	0.758427	0.803371	0.58427	0.651685	0.696629	0.567416	0.595506	0.634831	1	1	1	1	1	0.94382	0.235955	0.438202	0.38764	1
		T0669	0.5125	0.491667	0.508333	0.6	0.6125	0.616667	0.570833	0.583333	0.595833	0.395833	0.395833	0.395833	0.4125	0.429167	0.4875	0.620833	0.483333	0.533333	0.395833
		T0672	0.761755	0.821317	0.884013	0.752351	0.862069	0.924765	0.652038	0.705329	0.833856	0.959248	0.959248	0.959248	0.959248	0.959248	0.959248	0.266458	0.394984	0.460815	0.959248
		T0673	0.736111	0.680556	0.75	0.638889	0.666667	0.694444	0.680556	0.597222	0.722222	0.777778	0.777778	0.777778	0.777778	0.777778	0.777778	0.263889	0.388889	0.513889	0.777778
		T0674	0.462963	0.425926	0.475309	0.364198	0.373457	0.388889	0.320988	0.351852	0.376543	0.5	0.5	0.5	0.487654	0.450617	0.432099	0.490741	0.5	0.447531	0.496914
		T0676	0.565217	0.535326	0.529891	0.611413	0.625	0.638587	0.769022	0.75	0.758152	0.472826	0.470109	0.470109	0.486413	0.48913	0.519022	0.464674	0.451087	0.519022	0.470109
		T0678	0.751724	0.689655	0.772414	0.310345	0.337931	0.358621	0.37931	0.393103	0.4	1	1	1	1	1	0.958621	0.282759	0.386207	0.4	1
		T0679	0.763285	0.777778	0.84058	0.599034	0.724638	0.826087	0.671498	0.748792	0.830918	0.922705	0.922705	0.922705	0.922705	0.922705	0.922705	0.178744	0.309179	0.434783	0.922705
		T0680	0.601942	0.582524	0.485437	0.213592	0.271845	0.271845	0.252427	0.23301	0.271845	0.854369	0.854369	0.854369	0.84466	0.815534	0.553398	0.349515	0.398058	0.398058	0.854369
		T0681	0.783654	0.711538	0.798077	0.677885	0.711538	0.769231	0.576923	0.639423	0.75	0.908654	0.908654	0.908654	0.908654	0.908654	0.908654	0.302885	0.408654	0.423077	0.908654
		T0682	0.835616	0.812785	0.853881	0.936073	0.968037	0.990868	0.908676	0.908676	0.945205	1	1	1	1	1	1	0.324201	0.465753	0.543379	1
		T0683	0.78553	0.821705	0.816537	0.749354	0.855297	0.901809	0.715762	0.731266	0.824289	0.940568	0.940568	0.940568	0.940568	0.940568	0.940568	0.310078	0.400517	0.470284	0.940568
		T0687	0.673835	0.668459	0.675627	0.763441	0.770609	0.792115	0.781362	0.78853	0.786738	0.37276	0.370968	0.367384	0.541219	0.571685	0.736559	0.480287	0.489247	0.480287	0.358423
		T0688	0.440878	0.466216	0.422297	0.626689	0.559122	0.478041	0.589527	0.569257	0.494932	0.336149	0.334459	0.319257	0.363176	0.383446	0.396959	0.638514	0.498311	0.530405	0.307432
		T0689	0.743119	0.678899	0.775229	0.40367	0.568807	0.669725	0.220183	0.238532	0.463303	0.931193	0.931193	0.931193	0.931193	0.931193	0.908257	0.298165	0.463303	0.472477	0.931193
		T0691	0.727891	0.687075	0.659864	0.659864	0.687075	0.761905	0.727891	0.734694	0.789116	0.721088	0.721088	0.721088	0.721088	0.721088	0.721088	0.387755	0.435374	0.496599	0.721088
		T0692	0.816193	0.851204	0.870897	0.805252	0.862144	0.875274	0.774617	0.78337	0.829322	1	1	1	1	1	1	0.26477	0.444201	0.520788	1
		T0699	0.720183	0.779817	0.853211	0.587156	0.738532	0.885321	0.761468	0.802752	0.857798	1	1	1	1	1	1	0.178899	0.316514	0.444954	1
		T0700	0.601023	0.586957	0.598465	0.911765	0.900256	0.895141	0.887468	0.888747	0.892583	0.044757	0.044757	0.044757	0.191816	0.255754	0.611253	0.659847	0.523018	0.579284	0.044757
		T0703	0.832031	0.828125	0.84375	0.671875	0.761719	0.8125	0.753906	0.761719	0.816406	1	1	1	1	1	1	0.183594	0.371094	0.476562	1
		T0704	0.731092	0.789916	0.823529	0.62605	0.714286	0.802521	0.722689	0.731092	0.794118	0.953782	0.953782	0.953782	0.953782	0.953782	0.953782	0.247899	0.394958	0.428571	0.953782
		T0707	0.8	0.785714	0.774286	0.651429	0.717143	0.822857	0.765714	0.78	0.865714	1	1	1	0.997143	1	0.954286	0.202857	0.371429	0.4	1
		T0708	0.861111	0.816667	0.855556	0.683333	0.811111	0.894444	0.761111	0.766667	0.85	1	1	1	1	1	1	0.177778	0.355556	0.438889	1
		T0712	0.7343	0.671498	0.768116	0.647343	0.743961	0.84058	0.642512	0.666667	0.768116	0.859903	0.859903	0.859903	0.859903	0.859903	0.859903	0.323671	0.362319	0.400966	0.859903
		T0715	0.7287	0.764574	0.82287	0.652466	0.721973	0.76009	0.598655	0.616592	0.717489	0.957399	0.957399	0.957399	0.957399	0.952915	0.939462	0.298206	0.43722	0.455157	0.957399
		T0716	0.427071	0.464411	0.42007	0.728121	0.691949	0.672112	0.791132	0.78063	0.69895	0.0665111	0.0665111	0.0606768	0.143524	0.177363	0.294049	0.677946	0.508751	0.551925	0.0595099
		T0720	0.806452	0.795699	0.811828	0.521505	0.607527	0.709677	0.725806	0.704301	0.77957	1	1	1	1	1	1	0.209677	0.376344	0.397849	1
		T0721	0.859649	0.821053	0.849123	0.701754	0.852632	0.936842	0.638596	0.691228	0.77193	1	1	1	1	1	1	0.2	0.385965	0.445614	1
		T0731	0.455008	0.499151	0.451613	0.835314	0.820034	0.811545	0.847199	0.843803	0.840407	0.0933786	0.0933786	0.0933786	0.127334	0.20034	0.414261	0.672326	0.534805	0.582343	0.0916808
		T0733	0.799465	0.799465	0.868984	0.625668	0.713904	0.815508	0.737968	0.737968	0.826203	1	1	1	1	1	1	0.229947	0.40107	1	1
		T0736	0.763158	0.638158	0.789474	0.368421	0.434211	0.486842	0.401316	0.414474	0.486842	1	1	1	1	0.993421	0.986842	0.217105	0.361842	0.447368	1
		T0737	0.423913	0.438406	0.452899	0.442029	0.402174	0.391304	0.391304	0.391304	0.347826	0.394928	0.394928	0.394928	0.394928	0.394928	0.394928	0.550725	0.525362	0.496377	0.394928
		T0738	0.845494	0.841202	0.875536	0.738197	0.7897	0.858369	0.759657	0.751073	0.832618	1	1	1	1	1	1	0.257511	0.437768	0.519313	1
		T0742	0.702703	0.699324	0.746622	0.60473	0.719595	0.773649	0.554054	0.564189	0.743243	0.766892	0.766892	0.766892	0.777027	0.773649	0.787162	0.344595	0.415541	0.469595	0.766892
		T0743	0.541353	0.533835	0.609023	0.43609	0.466165	0.481203	0.43609	0.458647	0.488722	0.796992	0.796992	0.796992	0.796992	0.827068	0.736842	0.796992	0.368421	0.406015	0.796992
		T0744	0.773163	0.795527	0.795527	0.415335	0.463259	0.533546	0.533546	0.543131	0.56869	1	1	1	1	0.996805	0.964856	0.249201	0.405751	0.428115	1
		T0746	0.752137	0.763533	0.789174	0.527066	0.621083	0.643875	0.316239	0.339031	0.458689	0.945869	0.945869	0.945869	0.945869	0.945869	0.945869	0.336182	0.452991	0.48433	0.945869
		T0747	0.657143	0.685714	0.695238	0.771429	0.761905	0.819048	0.790476	0.87619	0.914286	0.780952	0.780952	0.780952	0.780952	0.780952	0.780952	0.314286	0.352381	0.495238	0.780952
		T0749	0.801386	0.792148	0.822171	0.727483	0.815242	0.884527	0.678984	0.748268	0.849885	0.939954	0.939954	0.939954	0.939954	0.939954	0.939954	0.235566	0.406467	0.438799	0.939954
		T0752	0.764286	0.792857	0.885714	0.714286	0.807143	0.857143	0.771429	0.785714	0.878571	1	1	1	1	1	1	0.221429	0.414286	0.435714	1
		T0753	0.698925	0.655914	0.698925	0.236559	0.290323	0.344086	0.408602	0.408602	0.419355	1	1	1	1	0.989247	0.935484	0.290323	0.505376	0.397849	1
		T0755	0.596364	0.614545	0.581818	0.458182	0.512727	0.527273	0.429091	0.436364	0.501818	0.672727	0.672727	0.672727	0.672727	0.672727	0.665455	0.410909	0.509091	0.443636	0.672727
		T0757	0.770563	0.766234	0.813853	0.731602	0.757576	0.761905	0.614719	0.623377	0.722944	1	1	1	0.995671	0.987013	0.961039	0.242424	0.441558	0.428571	1
		Average	0.685152	0.678513	0.706239	0.589071	0.642351	0.684703	0.591205	0.605007	0.663379	0.790905	0.7908	0.790293	0.799871	0.802333	0.800948	0.388374	0.433218	0.470028	0.78975
			0.6852	0.6785	0.7062	0.5891	0.6424	0.6847	0.5912	0.605	0.6634	0.7909	0.7908	0.7903	0.7999	0.8023	0.8009	0.3884	0.4332	0.47

## Sheet: summary
															0.8965	0.8969	0.9021	0.8985
							Supplementary Table 5.1 Recall of all classifiers for CASP-8,CASP-9 and CASP-10 targets
					Decision_tree				Gaussian NB		LDA			SVM			Random Forest			MLP			naïve
				`	DT-CSV-1	DT-CSV-2	DT-CSV-3	Gauss-CSV-1	Gauss-CSV-2	Gauss-CSV-3	LDA-CSV-1	LDA-CSV-2	LDA-CSV-3	SVM-CSV-1	SVM-CSV-2	SVM-CSV-3	RF-CSV-1	RF-CSV-2	RF-CSV-3	MLP-CSV-1	MLP-CSV-2	MLP-CSV-3
				CASP-8	0.7747	0.7729	0.8243	0.5651	0.6356	0.6915	0.6158	0.6258	0.6921	1	1	1	0.9982	0.9143	0.9768	0.2123	0.4158	0.46	0.743119
				CASP-9	0.7556	0.7574	0.8074	0.5164	0.5886	0.6503	0.561	0.5739	0.6522	0.9998	0.9996	0.9999	0.997	0.9933	0.9624	0.2427	0.4398	0.477	1
				CASP-10	0.7588	0.7443	0.797	0.5422	0.6186	0.6812	0.5444	0.5607	0.6465	1	1	1	0.9926	0.9853	0.9412	0.3043	0.4127	0.4457	1
														0.999933	0.999867	0.999967	0.999922
						Supplementary Table 5.2 Precision of all classifiers for CASP-8,CASP-9 and CASP-10 targets
					Decision_tree				Gaussian NB		LDA			SVM			Random Forest			MLP			naïve
				`	DT-CSV-1	DT-CSV-2	DT-CSV-3	Gauss-CSV-1	Gauss-CSV-2	Gauss-CSV-3	LDA-CSV-1	LDA-CSV-2	LDA-CSV-3	SVM-CSV-1	SVM-CSV-2	SVM-CSV-3	RF-CSV-1	RF-CSV-2	RF-CSV-3	MLP-CSV-1	MLP-CSV-2	MLP-CSV-3
				CASP-8	0.9221	0.9202	0.9208	0.9384	0.9398	0.9388	0.9381	0.9399	0.9379	0.9126	0.9126	0.9127	0.9136	0.9136	0.9178	0.9037	0.909	0.9159	0.0874056
				CASP-9	0.9	0.9012	0.9018	0.9087	0.9098	0.9105	0.9138	0.9147	0.9148	0.901	0.901	0.9008	0.8965	0.8969	0.9021	0.8807	0.8925	0.8957	0.90186
				CASP-10	0.7993	0.7998	0.7963	0.8212	0.8216	0.8219	0.8099	0.8138	0.8208	0.7902	0.7901	0.79	0.7932	0.7939	0.7973	0.7784	0.7761	0.7801	0.78975
						Supplementary Table 5.3 Accuracy of all classifiers for CASP-8,CASP-9 and CASP-10 targets
					Decision_tree				Gaussian NB		LDA			SVM			Random Forest			MLP			naïve
				`	DT-CSV-1	DT-CSV-2	DT-CSV-3	Gauss-CSV-1	Gauss-CSV-2	Gauss-CSV-3	LDA-CSV-1	LDA-CSV-2	LDA-CSV-3	SVM-CSV-1	SVM-CSV-2	SVM-CSV-3	RF-CSV-1	RF-CSV-2	RF-CSV-3	MLP-CSV-1	MLP-CSV-2	MLP-CSV-3
				CASP-8	0.7391	0.7365	0.7789	0.5864	0.647	0.6947	0.6283	0.637	0.6942	0.9126	0.9126	0.9126	0.9123	0.9116	0.9013	0.2602	0.4294	0.472	0.0874056
				CASP-9	0.7043	0.7078	0.7465	0.5283	0.586	0.6353	0.5621	0.5731	0.6383	0.9009	0.9007	0.9008	0.8936	0.891	0.8679	0.2972	0.4545	0.4842	0.909186
				CASP-10	0.6852	0.6785	0.7062	0.5891	0.6424	0.6847	0.5912	0.605	0.6634	0.7909	0.7908	0.7903	0.7999	0.8023	0.8009	0.3884	0.4332	0.47	0.78975
						Supplementary Table 5.4 F-Measure of all classifiers for CASP-8,CASP-9 and CASP-10 targets
					Decision_tree				Gaussian NB		LDA			SVM			Random Forest			MLP			Baseline
				`	DT-CSV-1	DT-CSV-2	DT-CSV-3	Gauss-CSV-1	Gauss-CSV-2	Gauss-CSV-3	LDA-CSV-1	LDA-CSV-2	LDA-CSV-3	SVM-CSV-1	SVM-CSV-2	SVM-CSV-3	RF-CSV-1	RF-CSV-2	RF-CSV-3	MLP-CSV-1	MLP-CSV-2	MLP-CSV-3	Baseline
				CASP-8	0.8389	0.8368	0.8663	0.6871	0.7402	0.7782	0.7258	0.7322	0.7778	0.9506	0.9506	0.9506	0.9503	0.9498	0.9428	0.341	0.5675	0.6088	0.144884
				CASP-9	0.8078	0.8104	0.8362	0.6276	0.6819	0.7239	0.6602	0.6707	0.7267	0.9392	0.9391	0.9392	0.9328	0.9313	0.9166	0.3688	0.5769	0.6044	0.930104
				CASP-10	0.7523	0.7453	0.7694	0.6243	0.6759	0.7135	0.6233	0.6367	0.6948	0.8471	0.8471	0.8469	0.8487	0.8478	0.8376	0.3947	0.5068	0.54	0.846696

## Sheet: consensus_casp8_all
					Supplementary Table 6.1 Recall measures of all consensus classifiers for CASP-8 targets
		Decision Tree			Gaussian NB			LDA			SVM			Random Forest			MLP
		DT-1	DT-2	DT-3	GNB-1	GNB-2	GNB-3	LDA-1	LDA-2	LDA-3	SVM-1	SVM-2	SVM-3	RF-1	RF-2	RF-3	MLP-1	MLP-2	MLP-3
	T0389	0.984	0.817	0.365	0.46	0.46	0.452	0.484	0.46	0.437	1	1	1	1	1	0.992	0.786	0.317	0.04
	T0391	0.943	0.821	0.504	0.691	0.642	0.602	0.732	0.634	0.602	1	1	1	1	1	0.976	0.732	0.325	0.024
	T0392	0.987	0.924	0.646	0.759	0.734	0.709	0.785	0.696	0.671	1	1	1	1	1	1	0.722	0.367	0.025
	T0393	0.992	0.919	0.528	0.809	0.72	0.642	0.854	0.748	0.72	1	1	1	1	1	1	0.744	0.366	0.065
	T0394	0.929	0.749	0.396	0.322	0.278	0.263	0.302	0.267	0.259	1	1	1	0.984	0.965	0.882	0.765	0.345	0.067
	T0395	0.974	0.85	0.555	0.784	0.731	0.617	0.714	0.577	0.542	1	1	1	1	1	1	0.714	0.344	0.035
	T0396	1	0.944	0.528	0.933	0.843	0.742	0.831	0.674	0.618	1	1	1	1	1	1	0.742	0.348	0.056
	T0397	1	0.955	0.545	0.948	0.813	0.716	0.985	0.888	0.851	1	1	1	1	1	1	0.724	0.373	0.052
	T0398	0.993	0.949	0.656	0.87	0.833	0.779	0.859	0.812	0.786	1	1	1	1	1	1	0.761	0.344	0.04
	T0399	0.877	0.701	0.279	0.331	0.299	0.26	0.234	0.084	0.084	1	1	1	0.961	0.929	0.818	0.701	0.344	0.039
	T0400	0.993	0.901	0.539	0.702	0.645	0.631	0.688	0.61	0.582	1	1	1	1	1	1	0.645	0.383	0.078
	T0401	0.992	0.935	0.613	0.903	0.863	0.831	0.903	0.79	0.75	1	1	1	1	1	1	0.75	0.347	0.065
	T0402	0.972	0.881	0.624	0.67	0.633	0.596	0.706	0.661	0.615	1	1	1	1	1	1	0.761	0.312	0.028
	T0404	0.878	0.633	0.356	0.344	0.322	0.322	0.356	0.344	0.344	1	1	1	0.978	0.922	0.811	0.656	0.311	0.067
	T0406	0.986	0.901	0.549	0.732	0.662	0.549	0.746	0.634	0.592	1	1	1	1	1	1	0.866	0.444	0.077
	T0407	0.988	0.919	0.584	0.831	0.781	0.703	0.913	0.841	0.819	1	1	1	1	1	1	0.631	0.262	0.053
	T0408	0.989	0.943	0.466	0.92	0.818	0.67	0.989	0.943	0.898	1	1	1	1	1	1	0.693	0.261	0.057
	T0409	1	0.836	0.509	0.473	0.436	0.309	0.455	0.418	0.345	1	1	1	1	1	1	0.764	0.291	0.127
	T0411	0.991	0.927	0.518	0.664	0.536	0.309	0.7	0.555	0.491	1	1	1	1	1	1	0.664	0.318	0.045
	T0412	0.975	0.852	0.506	0.741	0.735	0.698	0.716	0.704	0.654	1	1	1	1	1	0.981	0.741	0.321	0.043
	T0413	0.989	0.883	0.587	0.794	0.719	0.637	0.754	0.637	0.612	1	1	1	1	1	0.996	0.754	0.377	0.053
	T0415	1	0.957	0.645	0.86	0.763	0.645	0.935	0.71	0.699	1	1	1	1	1	1	0.72	0.29	0.065
	T0416	0.976	0.769	0.437	0.437	0.409	0.364	0.493	0.427	0.392	1	1	1	1	0.99	0.944	0.647	0.259	0.038
	T0417	0.92	0.76	0.393	0.407	0.407	0.407	0.433	0.427	0.407	1	1	1	1	1	0.9	0.693	0.307	0.053
	T0418	0.985	0.956	0.601	0.926	0.862	0.828	0.931	0.847	0.798	1	1	1	1	1	1	0.7	0.281	0.059
	T0419	0.97	0.84	0.461	0.608	0.55	0.47	0.686	0.634	0.604	1	1	1	1	0.998	0.97	0.844	0.294	0.126
	T0421	0.991	0.923	0.548	0.548	0.462	0.416	0.751	0.674	0.661	1	1	1	1	1	1	0.683	0.326	0.054
	T0423	0.992	0.916	0.748	1	1	1	0.969	0.962	0.901	1	1	1	1	1	1	0.756	0.412	0.053
	T0424	0.984	0.885	0.534	0.73	0.627	0.525	0.773	0.668	0.615	1	1	1	1	1	1	0.702	0.342	0.056
	T0425	1	0.921	0.606	0.83	0.709	0.594	0.812	0.612	0.564	1	1	1	1	1	1	0.752	0.358	0.03
	T0426	0.956	0.819	0.47	0.602	0.53	0.45	0.55	0.43	0.414	1	1	1	1	1	0.956	0.707	0.309	0.06
	T0427	0.982	0.886	0.547	0.725	0.674	0.617	0.715	0.617	0.58	1	1	1	1	1	0.984	0.741	0.363	0.062
	T0429	0.992	0.888	0.504	0.568	0.488	0.44	0.656	0.552	0.512	1	1	1	1	1	1	0.76	0.4	0.04
	T0430	0.972	0.859	0.549	0.627	0.596	0.555	0.624	0.555	0.53	1	1	1	1	1	0.987	0.746	0.31	0.047
	T0431	0.941	0.783	0.427	0.594	0.549	0.488	0.616	0.581	0.538	1	1	1	0.998	0.985	0.939	0.738	0.351	0.05
	T0432	0.974	0.842	0.421	0.447	0.377	0.351	0.605	0.482	0.439	1	1	1	1	1	1	0.711	0.307	0.044
	T0433	0.995	0.923	0.623	0.82	0.743	0.656	0.781	0.639	0.585	1	1	1	1	1	1	0.754	0.372	0.098
	T0434	0.981	0.92	0.525	0.877	0.71	0.556	0.778	0.58	0.525	1	1	1	1	1	1	0.679	0.315	0.056
	T0435	0.974	0.913	0.548	0.896	0.809	0.73	0.904	0.8	0.765	1	1	1	1	1	1	0.704	0.313	0.07
	T0436	0.96	0.834	0.519	0.776	0.72	0.66	0.743	0.65	0.605	1	1	1	0.995	0.977	0.935	0.69	0.302	0.053
	T0437	0.967	0.82	0.459	0.328	0.328	0.295	0.41	0.328	0.328	1	1	1	1	1	0.951	0.623	0.344	0.049
	T0438	0.981	0.834	0.479	0.682	0.649	0.607	0.699	0.633	0.597	1	1	1	1	1	0.983	0.711	0.306	0.055
	T0440	0.992	0.931	0.56	0.776	0.71	0.614	0.772	0.703	0.672	1	1	1	1	1	1	0.683	0.313	0.077
	T0441	0.97	0.837	0.523	0.701	0.655	0.602	0.67	0.595	0.549	1	1	1	1	1	0.928	0.739	0.345	0.076
	T0442	0.988	0.896	0.583	0.65	0.6	0.508	0.642	0.533	0.504	1	1	1	1	1	0.992	0.738	0.354	0.054
	T0443	0.99	0.911	0.589	0.844	0.771	0.703	0.849	0.755	0.724	1	1	1	1	1	1	0.698	0.292	0.068
	T0444	1	0.912	0.525	0.827	0.746	0.687	0.87	0.813	0.806	1	1	1	1	1	0.986	0.754	0.342	0.049
	T0445	0.988	0.939	0.606	0.976	0.943	0.878	0.98	0.951	0.927	1	1	1	1	1	1	0.663	0.285	0.041
	T0446	0.99	0.889	0.616	0.758	0.646	0.556	0.818	0.687	0.626	1	1	1	1	1	1	0.687	0.323	0.071
	T0447	0.973	0.884	0.563	0.717	0.669	0.612	0.734	0.69	0.663	1	1	1	1	1	0.97	0.705	0.369	0.07
	T0448	1	0.947	0.57	0.937	0.937	0.874	0.913	0.744	0.691	1	1	1	1	1	1	0.783	0.343	0.043
	T0449	0.979	0.875	0.535	0.753	0.594	0.497	0.844	0.757	0.705	1	1	1	1	1	0.997	0.646	0.306	0.069
	T0450	0.978	0.881	0.565	0.711	0.655	0.597	0.754	0.705	0.677	1	1	1	1	0.998	0.974	0.707	0.34	0.058
	T0451	1	0.966	0.581	0.983	0.897	0.821	0.974	0.932	0.915	1	1	1	1	1	1	0.744	0.316	0.06
	T0452	0.984	0.925	0.59	0.787	0.715	0.63	0.803	0.751	0.725	1	1	1	1	1	0.993	0.718	0.354	0.056
	T0453	0.973	0.787	0.467	0.693	0.627	0.573	0.693	0.64	0.613	1	1	1	1	1	0.987	0.76	0.333	0.067
	T0454	0.995	0.952	0.626	0.93	0.925	0.872	0.877	0.807	0.765	1	1	1	1	1	1	0.786	0.358	0.08
	T0455	0.946	0.837	0.488	0.651	0.589	0.457	0.535	0.434	0.395	1	1	1	0.992	0.977	0.915	0.659	0.341	0.062
	T0456	0.988	0.888	0.535	0.692	0.612	0.554	0.785	0.746	0.715	1	1	1	1	1	1	0.704	0.315	0.062
	T0457	0.99	0.918	0.602	0.832	0.766	0.605	0.747	0.632	0.589	1	1	1	1	1	1	0.697	0.309	0.043
	T0458	0.935	0.792	0.455	0.584	0.584	0.558	0.623	0.597	0.558	1	1	1	1	1	0.948	0.636	0.338	0.039
	T0459	0.988	0.812	0.482	0.424	0.424	0.424	0.4	0.341	0.318	1	1	1	1	1	1	0.694	0.388	0.024
	T0460	0.986	0.917	0.431	0.556	0.458	0.361	0.639	0.639	0.639	1	1	1	1	1	1	0.611	0.194	0.014
	T0461	0.942	0.799	0.506	0.539	0.513	0.442	0.481	0.39	0.377	1	1	1	1	0.974	0.877	0.714	0.331	0.071
	T0462	0.984	0.904	0.504	0.704	0.688	0.624	0.76	0.728	0.72	1	1	1	1	1	1	0.696	0.4	0.072
	T0463	0.995	0.936	0.631	0.867	0.773	0.714	0.951	0.906	0.887	1	1	1	1	1	1	0.655	0.281	0.049
	T0464	0.984	0.844	0.516	0.438	0.406	0.281	0.438	0.422	0.422	1	1	1	1	0.984	0.828	0.609	0.188	0
	T0465	0.991	0.858	0.557	0.557	0.481	0.425	0.774	0.679	0.651	1	1	1	1	1	1	0.736	0.274	0.075
	T0466	0.986	0.75	0.25	0.431	0.403	0.347	0.431	0.417	0.361	1	1	1	1	1	0.986	0.819	0.361	0.097
	T0468	0.889	0.685	0.444	0.333	0.185	0.13	0.426	0.222	0.185	1	1	1	0.963	0.963	0.778	0.648	0.315	0.037
	T0469	0.98	0.959	0.653	1	0.98	0.898	0.878	0.653	0.653	1	1	1	1	1	1	0.735	0.347	0.082
	T0470	0.961	0.777	0.442	0.325	0.296	0.257	0.393	0.345	0.33	1	1	1	1	1	0.927	0.665	0.296	0.053
	T0471	1	0.95	0.6	0.988	0.938	0.863	1	1	0.975	1	1	1	1	1	1	0.738	0.3	0.025
	T0472	1	0.955	0.652	0.652	0.539	0.404	0.427	0.247	0.202	1	1	1	1	1	1	0.697	0.382	0.067
	T0473	1	0.957	0.543	0.478	0.478	0.478	0.652	0.63	0.587	1	1	1	1	1	1	0.652	0.348	0
	T0474	0.976	0.902	0.512	0.098	0.098	0.024	0.122	0.073	0.049	1	1	1	1	1	1	0.561	0.268	0.049
	T0475	0.991	0.887	0.689	0.915	0.821	0.708	0.962	0.906	0.887	1	1	1	1	1	1	0.679	0.349	0.066
	T0476	0.913	0.625	0.287	0.112	0.062	0.05	0.138	0.138	0.138	1	1	1	1	1	0.988	0.812	0.363	0.013
	T0480	0.931	0.69	0.207	0	0	0	0.103	0	0	1	1	1	1	1	0.862	0.69	0.276	0
	T0481	1	0.888	0.536	0.496	0.464	0.416	0.504	0.496	0.488	1	1	1	1	1	1	0.664	0.304	0.048
	T0482	1	0.889	0.619	0.873	0.81	0.54	0.952	0.778	0.746	1	1	1	1	1	1	0.667	0.238	0.032
	T0485	0.985	0.812	0.48	0.703	0.703	0.693	0.698	0.673	0.649	1	1	1	0.995	0.99	0.96	0.772	0.302	0.054
	T0486	0.944	0.808	0.491	0.579	0.57	0.542	0.626	0.556	0.542	1	1	1	1	0.995	0.925	0.752	0.364	0.056
	T0487	0.941	0.734	0.292	0.266	0.239	0.216	0.282	0.259	0.233	1	1	1	1	0.99	0.898	0.738	0.328	0.079
	T0488	1	0.924	0.57	0.785	0.747	0.684	0.785	0.595	0.544	1	1	1	1	1	1	0.696	0.329	0.013
	T0489	0.996	0.932	0.591	0.873	0.835	0.793	0.873	0.81	0.785	1	1	1	1	1	1	0.73	0.304	0.034
	T0490	0.989	0.906	0.6	0.92	0.863	0.783	0.909	0.797	0.76	1	1	1	1	1	1	0.754	0.357	0.077
	T0491	0.989	0.807	0.523	0.443	0.409	0.352	0.455	0.386	0.352	1	1	1	1	1	1	0.602	0.261	0.023
	T0492	1	0.907	0.667	0.981	0.981	0.963	0.981	0.963	0.944	1	1	1	1	1	1	0.648	0.278	0.037
	T0494	0.965	0.83	0.488	0.699	0.658	0.585	0.725	0.635	0.605	1	1	1	0.997	0.982	0.956	0.564	0.211	0.094
	T0495	0.978	0.881	0.515	0.687	0.642	0.59	0.701	0.649	0.649	1	1	1	1	1	1	0.664	0.284	0.075
	T0496	0.974	0.849	0.454	0.711	0.691	0.586	0.691	0.625	0.618	1	1	1	1	0.987	0.914	0.763	0.296	0.059
	T0497	1	0.866	0.521	0.874	0.739	0.613	0.933	0.815	0.731	1	1	1	1	1	1	0.731	0.387	0.042
	T0498	1	0.875	0.45	0.875	0.675	0.575	1	0.95	0.875	1	1	1	1	1	1	0.65	0.3	0.05
	T0499	1	0.9	0.6	0.725	0.65	0.475	0.975	0.8	0.7	1	1	1	1	1	1	0.65	0.325	0.1
	T0501	0.991	0.872	0.535	0.807	0.771	0.703	0.81	0.771	0.709	1	1	1	1	1	1	0.697	0.324	0.052
	T0502	0.988	0.929	0.619	0.952	0.893	0.774	0.964	0.893	0.881	1	1	1	1	1	1	0.607	0.298	0.083
	T0503	0.985	0.876	0.518	0.686	0.642	0.569	0.693	0.584	0.526	1	1	1	1	1	1	0.759	0.314	0.022
	T0504	0.989	0.831	0.471	0.778	0.73	0.608	0.868	0.831	0.746	1	1	1	1	1	1	0.698	0.354	0.063
	T0505	0.988	0.912	0.569	0.785	0.715	0.608	0.835	0.758	0.735	1	1	1	1	1	1	0.7	0.315	0.046
	T0506	0.942	0.812	0.488	0.734	0.696	0.589	0.667	0.614	0.604	1	1	1	1	0.966	0.894	0.787	0.338	0.058
	T0507	0.991	0.905	0.578	0.759	0.672	0.612	0.819	0.724	0.698	1	1	1	1	1	1	0.629	0.259	0.052
	T0508	0.971	0.838	0.474	0.613	0.578	0.514	0.705	0.624	0.578	1	1	1	1	1	0.983	0.665	0.318	0.052
	T0509	0.97	0.858	0.472	0.482	0.467	0.447	0.487	0.411	0.391	1	1	1	1	1	1	0.756	0.35	0.046
	T0510	0.966	0.828	0.464	0.603	0.524	0.449	0.592	0.506	0.453	1	1	1	1	1	0.989	0.704	0.307	0.049
	T0511	0.996	0.942	0.636	0.988	0.955	0.872	0.893	0.839	0.81	1	1	1	1	1	1	0.756	0.388	0.079
	T0512	0.994	0.923	0.535	0.949	0.853	0.737	0.881	0.74	0.718	1	1	1	1	1	1	0.747	0.359	0.077
	T0513	0.959	0.827	0.487	0.565	0.524	0.498	0.598	0.557	0.539	1	1	1	1	1	0.959	0.498	0.384	0.081
	T0514	1	0.961	0.581	0.992	0.938	0.891	0.938	0.891	0.853	1	1	1	1	1	1	0.767	0.395	0.093
	Average	0.977725	0.869578	0.524826	0.691477	0.635624	0.565101	0.708881	0.628651	0.596266	1	1	1	0.998743	0.996073	0.976321	0.707431	0.325404	0.0552202
		0.9777	0.8696	0.5248	0.6915	0.6356	0.5651	0.7089	0.6287	0.5963	1	1	1	0.9987	0.9961	0.9763	0.7074	0.3254	0.0552
					Supplementary Table 6.2 Precision measures of all consensus classifiers for CASP-8 targets
		Decision Tree			Gaussian NB			LDA			SVM			Random Forest			MLP
		DT-1	DT-2	DT-3	GNB-1	GNB-2	GNB-3	LDA-1	LDA-2	LDA-3	SVM-1	SVM-2	SVM-3	RF-1	RF-2	RF-3	MLP-1	MLP-2	MLP-3
	T0389	0.925	0.936	0.958	1	1	1	1	1	1	0.92	0.92	0.92	0.92	0.92	0.919	0.925	0.909	1
	T0391	0.872	0.894	0.912	0.944	0.963	0.987	0.947	0.963	0.961	0.872	0.872	0.872	0.872	0.879	0.902	0.865	0.816	0.75
	T0392	0.867	0.901	0.981	1	1	1	1	1	1	0.849	0.849	0.849	0.849	0.849	0.849	0.838	0.829	0.667
	T0393	0.996	0.996	0.992	1	1	1	1	1	1	0.996	0.996	0.996	0.996	0.996	0.996	1	1	1
	T0394	0.992	0.99	0.99	1	1	1	1	1	1	0.985	0.985	0.985	0.984	0.984	0.987	0.985	0.978	0.944
	T0395	0.792	0.788	0.84	0.886	0.922	0.921	0.839	0.814	0.809	0.788	0.788	0.788	0.788	0.788	0.788	0.827	0.821	0.533
	T0396	1	1	1	1	1	1	1	1	1	1	1	1	1	1	1	1	1	1
	T0397	1	1	1	1	1	1	1	1	1	1	1	1	1	1	1	1	1	1
	T0398	1	1	1	1	1	1	1	1	1	1	1	1	1	1	1	1	1	1
	T0399	0.813	0.844	0.827	1	1	1	0.9	1	1	0.811	0.811	0.811	0.813	0.812	0.803	0.8	0.757	0.857
	T0400	0.966	0.984	0.974	1	1	1	1	1	1	0.966	0.966	0.966	0.966	0.966	0.966	0.958	0.964	1
	T0401	0.976	0.975	0.974	0.974	0.973	0.972	0.991	1	1	0.976	0.976	0.976	0.976	0.976	0.976	0.979	0.977	0.889
	T0402	0.883	0.889	0.919	0.948	0.958	0.97	0.975	0.973	0.971	0.886	0.886	0.886	0.886	0.886	0.886	0.902	0.829	1
	T0404	0.952	0.934	0.914	0.886	0.879	0.879	0.889	0.886	0.886	0.957	0.957	0.957	0.957	0.954	0.948	0.952	1	1
	T0406	0.94	0.962	0.975	1	1	1	1	1	1	0.94	0.94	0.94	0.94	0.94	0.953	0.953	0.984	1
	T0407	0.924	0.927	0.954	0.94	0.954	0.966	0.967	0.978	0.981	0.922	0.922	0.922	0.922	0.922	0.922	0.91	0.866	0.944
	T0408	1	1	1	1	1	1	1	1	1	1	1	1	1	1	1	1	1	1
	T0409	0.64	0.63	0.636	0.684	0.727	0.708	0.641	0.622	0.576	0.632	0.632	0.632	0.632	0.632	0.632	0.667	0.727	1
	T0411	0.893	0.903	0.95	1	1	1	1	1	1	0.894	0.894	0.894	0.894	0.894	0.894	0.901	0.897	1
	T0412	1	1	1	1	1	1	1	1	1	1	1	1	1	1	1	1	1	1
	T0413	0.975	0.976	0.982	0.982	0.995	1	0.968	0.994	1	0.976	0.976	0.976	0.976	0.976	0.976	0.981	0.991	1
	T0415	1	1	1	1	1	1	1	1	1	1	1	1	1	1	1	1	1	1
	T0416	0.909	0.924	0.912	0.962	0.967	0.981	0.959	0.961	0.966	0.905	0.905	0.905	0.905	0.904	0.925	0.902	0.881	0.846
	T0417	0.896	0.898	0.967	1	1	1	1	1	1	0.867	0.867	0.867	0.872	0.888	0.925	0.867	0.821	0.667
	T0418	0.985	0.985	0.992	0.984	0.983	0.988	0.99	0.989	0.994	0.985	0.985	0.985	0.985	0.985	0.985	0.979	0.95	0.923
	T0419	0.972	0.987	0.991	1	1	1	1	1	1	0.962	0.962	0.962	0.962	0.964	0.982	0.975	0.986	0.983
	T0421	0.782	0.823	0.864	0.917	0.936	0.948	0.907	0.898	0.896	0.778	0.778	0.778	0.778	0.778	0.804	0.795	0.8	0.857
	T0423	0.935	0.938	0.951	0.936	0.936	0.936	0.955	0.992	0.992	0.936	0.936	0.936	0.936	0.936	0.936	0.917	0.947	1
	T0424	0.911	0.95	0.961	0.971	0.971	0.994	0.965	0.968	0.98	0.882	0.882	0.882	0.892	0.917	0.953	0.89	0.894	0.857
	T0425	1	1	1	1	1	1	1	1	1	1	1	1	1	1	1	1	1	1
	T0426	0.933	0.953	0.992	0.98	0.978	0.974	0.979	0.973	0.972	0.933	0.933	0.933	0.933	0.933	0.93	0.921	0.917	1
	T0427	0.95	0.947	0.95	0.962	0.97	0.979	0.955	0.983	0.987	0.951	0.951	0.951	0.951	0.951	0.95	0.96	0.959	0.923
	T0429	0.78	0.782	0.768	0.877	0.859	0.846	0.891	0.873	0.865	0.772	0.772	0.772	0.772	0.772	0.772	0.785	0.833	0.714
	T0430	0.951	0.975	0.978	0.99	0.99	0.989	0.99	0.989	0.988	0.935	0.935	0.935	0.941	0.949	0.966	0.933	0.952	1
	T0431	0.969	0.978	1	1	1	1	1	1	1	0.971	0.971	0.971	0.97	0.97	0.975	0.963	0.976	1
	T0432	1	1	1	1	1	1	1	1	1	1	1	1	1	1	1	1	1	1
	T0433	1	1	1	1	1	1	1	1	1	1	1	1	1	1	1	1	1	1
	T0434	0.898	0.92	0.914	0.947	0.935	0.928	0.94	0.931	0.924	0.857	0.857	0.862	0.89	0.895	0.905	0.827	0.85	0.818
	T0435	0.848	0.868	0.863	0.896	0.894	0.903	0.881	0.885	0.889	0.852	0.852	0.852	0.852	0.852	0.852	0.827	0.818	0.8
	T0436	0.992	1	1	1	1	1	1	1	1	0.985	0.985	0.985	0.985	0.985	0.995	0.993	0.992	0.955
	T0437	0.728	0.746	0.778	0.833	0.833	0.818	0.833	0.87	0.87	0.735	0.735	0.735	0.735	0.735	0.725	0.679	0.724	0.6
	T0438	0.998	0.997	1	1	1	1	1	1	1	0.998	0.998	0.998	0.998	0.998	0.998	0.997	0.992	1
	T0440	1	1	1	1	1	1	1	1	1	1	1	1	1	1	1	1	1	1
	T0441	0.818	0.834	0.885	0.877	0.883	0.893	0.881	0.897	0.906	0.81	0.81	0.81	0.81	0.81	0.828	0.809	0.758	0.769
	T0442	0.948	0.951	0.952	0.945	0.954	0.946	0.933	0.941	0.945	0.949	0.949	0.949	0.949	0.949	0.948	0.952	0.934	1
	T0443	0.83	0.837	0.825	0.926	0.943	0.964	0.926	0.96	0.959	0.828	0.828	0.828	0.828	0.831	0.835	0.837	0.862	0.867
	T0444	0.944	0.977	0.993	1	1	1	1	1	1	0.916	0.916	0.916	0.928	0.944	0.979	0.918	0.898	1
	T0445	0.992	0.991	0.987	0.996	0.996	0.995	0.992	0.992	0.991	0.992	0.992	0.992	0.992	0.992	0.992	0.988	0.986	1
	T0446	0.916	0.907	0.897	0.893	0.889	0.887	0.9	0.907	0.899	0.917	0.917	0.917	0.917	0.917	0.917	0.919	0.941	1
	T0447	1	1	1	1	1	1	1	1	1	1	1	1	1	1	1	1	1	1
	T0448	0.958	0.956	0.952	0.956	0.956	0.953	0.955	0.945	0.941	0.958	0.958	0.958	0.958	0.958	0.958	0.959	0.973	0.9
	T0449	0.993	1	1	1	1	1	1	1	1	0.99	0.99	0.99	0.99	0.993	1	0.995	1	1
	T0450	0.983	0.996	0.997	1	1	1	1	1	1	0.983	0.983	0.983	0.983	0.983	0.992	0.984	0.989	1
	T0451	1	1	1	1	1	1	1	1	1	1	1	1	1	1	1	1	1	1
	T0452	0.984	0.983	0.984	0.98	0.978	0.975	0.98	0.979	0.978	0.984	0.984	0.984	0.984	0.984	0.984	0.991	0.982	1
	T0453	1	1	1	1	1	1	1	1	1	1	1	1	1	1	1	1	1	1
	T0454	1	1	1	1	1	1	1	1	1	1	1	1	1	1	1	1	1	1
	T0455	1	1	1	1	1	1	1	1	1	1	1	1	1	1	1	1	1	1
	T0456	0.963	0.959	0.959	0.984	0.981	0.98	0.986	0.99	0.989	0.963	0.963	0.963	0.963	0.963	0.963	0.953	0.943	0.941
	T0457	1	1	1	1	1	1	1	1	1	1	1	1	1	1	1	1	1	1
	T0458	0.857	0.884	0.897	1	1	1	1	1	1	0.846	0.846	0.846	0.846	0.846	0.913	0.817	0.788	0.75
	T0459	0.894	0.873	0.932	0.783	0.783	0.8	0.773	0.744	0.73	0.895	0.895	0.895	0.895	0.895	0.895	0.937	0.971	1
	T0460	0.755	0.776	0.775	0.909	0.971	1	0.852	0.885	0.885	0.758	0.758	0.758	0.758	0.758	0.758	0.721	0.583	0.333
	T0461	0.942	0.976	0.975	1	1	1	1	1	1	0.89	0.89	0.89	0.901	0.926	0.964	0.902	0.895	1
	T0462	0.904	0.904	0.926	0.957	0.956	0.951	0.941	0.948	0.947	0.906	0.906	0.906	0.906	0.906	0.906	0.897	0.943	1
	T0463	1	1	1	1	1	1	1	1	1	1	1	1	1	1	1	1	1	1
	T0464	0.887	0.931	1	1	1	1	1	1	1	0.877	0.877	0.877	0.877	0.875	0.855	0.886	0.8	?
	T0465	0.772	0.798	0.855	0.908	0.911	0.9	0.921	0.911	0.908	0.752	0.752	0.752	0.752	0.752	0.768	0.765	0.806	0.889
	T0466	0.664	0.643	0.529	0.585	0.569	0.532	0.585	0.625	0.605	0.643	0.643	0.643	0.643	0.643	0.64	0.702	0.65	0.778
	T0468	0.565	0.587	0.686	0.6	0.5	0.5	0.639	0.571	0.526	0.581	0.581	0.581	0.571	0.571	0.553	0.538	0.63	0.667
	T0469	1	1	1	1	1	1	1	1	1	1	1	1	1	1	1	1	1	1
	T0470	0.995	0.994	0.989	1	1	1	1	1	1	0.995	0.995	0.995	0.995	0.995	0.995	1	1	1
	T0471	0.684	0.691	0.706	0.687	0.714	0.704	0.684	0.684	0.678	0.684	0.684	0.684	0.684	0.684	0.684	0.711	0.649	0.5
	T0472	0.947	0.944	0.951	0.935	0.941	0.923	0.927	0.917	0.9	0.947	0.947	0.947	0.947	0.947	0.947	0.954	0.944	1
	T0473	0.885	0.898	0.926	0.786	0.786	0.786	0.833	0.829	0.818	0.885	0.885	0.885	0.885	0.885	0.885	0.833	0.889	0
	T0474	0.635	0.617	0.636	0.174	0.2	0.083	0.263	0.231	0.2	0.641	0.641	0.641	0.641	0.641	0.641	0.59	0.611	0.667
	T0475	1	1	1	1	1	1	1	1	1	1	1	1	1	1	1	1	1	1
	T0476	0.859	0.862	0.852	1	1	1	1	1	1	0.87	0.87	0.87	0.87	0.87	0.868	0.878	0.906	1
	T0480	0.75	0.769	0.667	?	?	?	1	?	?	0.744	0.744	0.744	0.744	0.744	0.714	0.769	0.667	0
	T0481	0.906	0.902	0.882	0.899	0.892	0.912	0.9	0.899	0.897	0.906	0.906	0.906	0.906	0.906	0.906	0.912	0.927	0.75
	T0482	0.612	0.622	0.672	0.647	0.646	0.576	0.632	0.59	0.58	0.606	0.606	0.606	0.606	0.606	0.606	0.6	0.517	0.5
	T0485	1	1	1	1	1	1	1	1	1	1	1	1	1	1	1	1	1	1
	T0486	0.811	0.832	0.82	0.79	0.797	0.795	0.807	0.838	0.853	0.79	0.79	0.79	0.796	0.813	0.832	0.801	0.804	0.923
	T0487	0.451	0.428	0.346	0.262	0.25	0.244	0.265	0.261	0.248	0.456	0.456	0.456	0.456	0.455	0.449	0.443	0.418	0.453
	T0488	1	1	1	1	1	1	1	1	1	1	1	1	1	1	1	1	1	1
	T0489	0.948	0.957	0.959	1	1	1	1	1	1	0.948	0.948	0.948	0.948	0.948	0.948	0.961	0.986	1
	T0490	0.991	0.994	0.995	0.991	0.99	0.989	0.991	0.989	0.989	0.992	0.992	0.992	0.992	0.992	0.992	0.989	0.992	1
	T0491	0.906	0.922	0.979	1	1	1	1	1	1	0.889	0.889	0.889	0.889	0.889	0.917	0.841	0.885	1
	T0492	0.947	0.942	0.923	0.946	0.946	0.945	0.946	0.945	0.944	0.947	0.947	0.947	0.947	0.947	0.947	0.946	1	1
	T0494	0.943	0.956	0.96	1	1	1	0.988	1	1	0.934	0.934	0.934	0.939	0.944	0.945	0.932	0.911	0.889
	T0495	1	1	1	1	1	1	1	1	1	1	1	1	1	1	1	1	1	1
	T0496	0.943	0.956	0.986	1	1	1	1	1	1	0.938	0.938	0.938	0.938	0.938	0.933	0.928	0.882	1
	T0497	0.915	0.904	0.912	0.904	0.889	0.869	0.91	0.898	0.888	0.915	0.915	0.915	0.915	0.915	0.915	0.935	0.939	0.833
	T0498	1	1	1	1	1	1	1	1	1	1	1	1	1	1	1	1	1	1
	T0499	1	1	1	1	1	1	1	1	1	1	1	1	1	1	1	1	1	1
	T0501	1	1	1	1	1	1	1	1	1	1	1	1	1	1	1	1	1	1
	T0502	0.943	0.94	0.945	0.941	0.938	0.929	0.942	0.938	0.937	0.944	0.944	0.944	0.944	0.944	0.944	0.911	0.962	1
	T0503	0.78	0.779	0.789	0.79	0.779	0.788	0.772	0.792	0.774	0.783	0.783	0.783	0.783	0.783	0.783	0.806	0.754	0.5
	T0504	0.984	0.987	0.978	0.98	0.979	0.975	0.982	0.981	0.986	0.984	0.984	0.984	0.984	0.984	0.984	0.978	0.971	0.923
	T0505	0.952	0.956	0.967	0.949	0.949	0.958	0.948	0.975	0.979	0.949	0.949	0.949	0.949	0.949	0.949	0.948	0.943	0.857
	T0506	0.867	0.898	0.902	0.987	0.986	0.984	0.965	0.992	0.992	0.87	0.87	0.87	0.87	0.87	0.881	0.881	0.864	0.857
	T0507	0.878	0.882	0.931	1	1	1	1	1	1	0.879	0.879	0.879	0.879	0.879	0.879	0.88	0.882	0.857
	T0508	0.96	0.98	1	1	1	1	1	1	1	0.956	0.956	0.956	0.956	0.956	0.971	0.935	0.948	0.9
	T0509	1	1	1	1	1	1	1	1	1	1	1	1	1	1	1	1	1	1
	T0510	0.981	0.987	0.984	1	1	1	1	1	1	0.982	0.982	0.982	0.982	0.982	0.981	0.974	0.988	1
	T0511	0.949	0.95	0.945	0.948	0.947	0.946	0.947	0.962	0.961	0.949	0.949	0.949	0.949	0.949	0.949	0.953	0.949	1
	T0512	1	1	1	1	1	1	1	1	1	1	1	1	1	1	1	1	1	1
	T0513	0.981	0.982	1	0.981	0.979	0.978	0.982	0.981	0.98	0.982	0.982	0.982	0.982	0.982	0.981	0.993	0.99	1
	T0514	1	1	1	1	1	1	1	1	1	1	1	1	1	1	1	1	1	1
	Average	0.915734	0.921963	0.929055	0.938843	0.939824	0.938398	0.938624	0.940176	0.938148	0.912633	0.912633	0.912679	0.913349	0.914486	0.917881	0.911972	0.909606	0.896574
		0.9157	0.922	0.9291	0.9388	0.9398	0.9384	0.9386	0.9402	0.9381	0.9126	0.9126	0.9127	0.9133	0.9145	0.9179	0.912	0.9096	0.8966
					Supplementary Table 6.3 F-measures of all consensus classifiers for CASP-8 targets
		Decision Tree			Gaussian NB			LDA			SVM			Random Forest			MLP
		DT-1	DT-2	DT-3	GNB-1	GNB-2	GNB-3	LDA-1	LDA-2	LDA-3	SVM-1	SVM-2	SVM-3	RF-1	RF-2	RF-3	MLP-1	MLP-2	MLP-3
	T0389	0.953588	0.872461	0.528602	0.630137	0.630137	0.62259	0.652291	0.630137	0.608212	0.958333	0.958333	0.958333	0.958333	0.958333	0.954106	0.849854	0.47007	0.0769231
	T0391	0.906111	0.855946	0.64922	0.797925	0.7704	0.747859	0.825734	0.764611	0.740271	0.931624	0.931624	0.931624	0.931624	0.935604	0.937542	0.792962	0.464855	0.0465116
	T0392	0.923117	0.912355	0.779012	0.86299	0.846597	0.829725	0.879552	0.820755	0.803112	0.918334	0.918334	0.918334	0.918334	0.918334	0.918334	0.775687	0.508768	0.0481936
	T0393	0.993996	0.955952	0.689179	0.894417	0.837209	0.781973	0.921251	0.855835	0.837209	0.997996	0.997996	0.997996	0.997996	0.997996	0.997996	0.853211	0.535871	0.122066
	T0394	0.959467	0.8528	0.565714	0.487141	0.435055	0.416469	0.463902	0.421468	0.411438	0.992443	0.992443	0.992443	0.984	0.974407	0.931551	0.861171	0.510068	0.12512
	T0395	0.873622	0.817827	0.668387	0.831885	0.815465	0.738956	0.771469	0.67531	0.649116	0.881432	0.881432	0.881432	0.881432	0.881432	0.881432	0.766357	0.484848	0.0656866
	T0396	1	0.971193	0.691099	0.965339	0.914813	0.851894	0.907701	0.805257	0.763906	1	1	1	1	1	1	0.851894	0.51632	0.106061
	T0397	1	0.976982	0.705502	0.973306	0.896856	0.834499	0.992443	0.940678	0.919503	1	1	1	1	1	1	0.839907	0.543336	0.0988593
	T0398	0.996488	0.973833	0.792271	0.930481	0.908893	0.875773	0.924153	0.896247	0.880179	1	1	1	1	1	1	0.864282	0.511905	0.0769231
	T0399	0.843788	0.765882	0.417239	0.49737	0.460354	0.412698	0.371429	0.154982	0.154982	0.895638	0.895638	0.895638	0.880826	0.866569	0.810431	0.747235	0.473039	0.0746049
	T0400	0.979314	0.940673	0.693967	0.824912	0.784195	0.773758	0.815166	0.757764	0.735777	0.982706	0.982706	0.982706	0.982706	0.982706	0.982706	0.770942	0.548199	0.144712
	T0401	0.983935	0.954581	0.752441	0.937157	0.914705	0.895987	0.944956	0.882682	0.857143	0.987854	0.987854	0.987854	0.987854	0.987854	0.987854	0.849335	0.512113	0.121143
	T0402	0.925365	0.884982	0.7433	0.785117	0.762305	0.73834	0.818977	0.787213	0.753045	0.939555	0.939555	0.939555	0.939555	0.939555	0.939555	0.825523	0.453371	0.0544747
	T0404	0.913504	0.754591	0.512416	0.495584	0.471337	0.471337	0.508408	0.495584	0.495584	0.978028	0.978028	0.978028	0.967386	0.937727	0.874165	0.776756	0.474447	0.125586
	T0406	0.962451	0.930501	0.702461	0.845266	0.796631	0.708844	0.854525	0.77601	0.743719	0.969072	0.969072	0.969072	0.969072	0.969072	0.975934	0.907419	0.611899	0.14299
	T0407	0.954929	0.922983	0.724494	0.882146	0.858875	0.813778	0.939224	0.904341	0.89271	0.959417	0.959417	0.959417	0.959417	0.959417	0.959417	0.745243	0.402291	0.100365
	T0408	0.99447	0.970664	0.635744	0.958333	0.89989	0.802395	0.99447	0.970664	0.946259	1	1	1	1	1	1	0.818665	0.413957	0.107852
	T0409	0.780488	0.718527	0.565457	0.55926	0.545094	0.43023	0.532217	0.499992	0.431531	0.77451	0.77451	0.77451	0.77451	0.77451	0.77451	0.712212	0.415633	0.225377
	T0411	0.939451	0.914843	0.670436	0.798077	0.697917	0.472116	0.823529	0.713826	0.658618	0.944034	0.944034	0.944034	0.944034	0.944034	0.944034	0.764555	0.469541	0.0861244
	T0412	0.987342	0.920086	0.671979	0.851235	0.847262	0.822144	0.834499	0.826291	0.79081	1	1	1	1	1	0.990409	0.851235	0.485995	0.0824545
	T0413	0.98195	0.927174	0.734779	0.87805	0.834778	0.778253	0.847703	0.776429	0.759305	0.987854	0.987854	0.987854	0.987854	0.987854	0.985899	0.85265	0.546209	0.100665
	T0415	1	0.978028	0.784195	0.924731	0.86557	0.784195	0.966408	0.830409	0.822837	1	1	1	1	1	1	0.837209	0.449612	0.122066
	T0416	0.941309	0.839405	0.590873	0.600992	0.574859	0.53098	0.651222	0.591278	0.557691	0.950131	0.950131	0.950131	0.950131	0.945048	0.934403	0.753511	0.400314	0.072733
	T0417	0.907841	0.823257	0.558869	0.578536	0.578536	0.578536	0.604327	0.598458	0.578536	0.928763	0.928763	0.928763	0.931624	0.940678	0.912329	0.770296	0.446892	0.0981972
	T0418	0.985	0.970283	0.748515	0.954119	0.918532	0.900952	0.959594	0.912509	0.885281	0.992443	0.992443	0.992443	0.992443	0.992443	0.992443	0.816319	0.433712	0.11091
	T0419	0.970999	0.907586	0.629271	0.756219	0.709677	0.639456	0.81376	0.77601	0.753117	0.980632	0.980632	0.980632	0.980632	0.980705	0.975963	0.904783	0.452944	0.223369
	T0421	0.874182	0.870136	0.67064	0.686029	0.618644	0.578252	0.821661	0.770041	0.760766	0.875141	0.875141	0.875141	0.875141	0.875141	0.891353	0.734756	0.463233	0.101598
	T0423	0.962657	0.926869	0.837373	0.966942	0.966942	0.966942	0.961949	0.97677	0.944313	0.966942	0.966942	0.966942	0.966942	0.966942	0.966942	0.828753	0.574193	0.100665
	T0424	0.946094	0.916349	0.68652	0.833427	0.761974	0.687097	0.858395	0.790494	0.755737	0.937301	0.937301	0.937301	0.942918	0.956703	0.975934	0.784899	0.494738	0.10513
	T0425	1	0.958876	0.75467	0.907104	0.829725	0.745295	0.896247	0.759305	0.721228	1	1	1	1	1	1	0.858447	0.527246	0.0582524
	T0426	0.94436	0.880933	0.637811	0.745841	0.687454	0.61559	0.704317	0.596422	0.580675	0.965339	0.965339	0.965339	0.965339	0.965339	0.942821	0.799935	0.46224	0.113208
	T0427	0.965735	0.915485	0.694255	0.826852	0.795353	0.756946	0.817754	0.758139	0.730645	0.974885	0.974885	0.974885	0.974885	0.974885	0.966701	0.836402	0.526652	0.116195
	T0429	0.873318	0.831636	0.608604	0.689462	0.622408	0.578911	0.755651	0.676345	0.643253	0.871332	0.871332	0.871332	0.871332	0.871332	0.871332	0.772298	0.54047	0.075756
	T0430	0.961385	0.913332	0.703238	0.767755	0.744061	0.711004	0.765502	0.711004	0.689908	0.966408	0.966408	0.966408	0.969603	0.973833	0.976387	0.829086	0.467702	0.0897803
	T0431	0.954795	0.869704	0.598458	0.745295	0.708844	0.655914	0.762376	0.734978	0.69961	0.985287	0.985287	0.985287	0.983801	0.977442	0.956661	0.835619	0.516317	0.0952381
	T0432	0.986829	0.914224	0.59254	0.61783	0.547567	0.519615	0.753894	0.650472	0.610146	1	1	1	1	1	1	0.831093	0.469778	0.0842912
	T0433	0.997494	0.959958	0.767714	0.901099	0.852553	0.792271	0.877035	0.779744	0.73817	1	1	1	1	1	1	0.859749	0.542274	0.178506
	T0434	0.937667	0.92	0.666921	0.910657	0.807112	0.695375	0.851362	0.714732	0.669565	0.922994	0.922994	0.925886	0.941799	0.944591	0.950131	0.745728	0.459657	0.104824
	T0435	0.906643	0.889931	0.670339	0.896	0.849379	0.807336	0.892352	0.840356	0.822352	0.920086	0.920086	0.920086	0.920086	0.920086	0.920086	0.760559	0.452757	0.128736
	T0436	0.975738	0.909487	0.683344	0.873874	0.837209	0.795181	0.852553	0.787879	0.753894	0.992443	0.992443	0.992443	0.989975	0.980984	0.964067	0.814225	0.463036	0.100427
	T0437	0.83065	0.781252	0.577368	0.47067	0.47067	0.433621	0.549525	0.476394	0.476394	0.847262	0.847262	0.847262	0.847262	0.847262	0.822763	0.649796	0.466397	0.0906009
	T0438	0.989427	0.908245	0.647735	0.810939	0.787144	0.755445	0.822837	0.77526	0.747652	0.998999	0.998999	0.998999	0.998999	0.998999	0.990443	0.830055	0.467723	0.104265
	T0440	0.995984	0.964267	0.717949	0.873874	0.830409	0.760843	0.871332	0.825602	0.803828	1	1	1	1	1	1	0.811646	0.476771	0.14299
	T0441	0.887539	0.835497	0.657464	0.779185	0.7521	0.719179	0.761148	0.715436	0.683703	0.895028	0.895028	0.895028	0.895028	0.895028	0.875153	0.772417	0.47418	0.138329
	T0442	0.967587	0.922681	0.723148	0.770219	0.73668	0.661029	0.760617	0.680533	0.657391	0.973833	0.973833	0.973833	0.973833	0.973833	0.969501	0.831451	0.51341	0.102467
	T0443	0.902967	0.872434	0.687306	0.883101	0.84837	0.813068	0.88583	0.845248	0.825093	0.905908	0.905908	0.905908	0.905908	0.907701	0.910082	0.761207	0.436229	0.126109
	T0444	0.971193	0.943382	0.686858	0.905309	0.854525	0.814464	0.930481	0.896856	0.89258	0.956159	0.956159	0.956159	0.962656	0.971193	0.982488	0.827957	0.495348	0.0934223
	T0445	0.989996	0.964299	0.750938	0.985899	0.968776	0.932846	0.985963	0.971067	0.957932	0.995984	0.995984	0.995984	0.995984	0.995984	0.995984	0.793512	0.442187	0.0787704
	T0446	0.951563	0.89791	0.730406	0.819981	0.748266	0.683537	0.857043	0.781818	0.738064	0.956703	0.956703	0.956703	0.956703	0.956703	0.956703	0.786243	0.480922	0.132586
	T0447	0.986315	0.938429	0.720409	0.835178	0.801678	0.759305	0.846597	0.816568	0.797354	1	1	1	1	1	0.984772	0.826979	0.53908	0.130841
	T0448	0.97855	0.951479	0.713062	0.946405	0.946405	0.911792	0.933528	0.83254	0.796852	0.97855	0.97855	0.97855	0.97855	0.97855	0.97855	0.862109	0.507202	0.0820785
	T0449	0.98595	0.933333	0.697068	0.859099	0.745295	0.663995	0.915401	0.861696	0.826979	0.994975	0.994975	0.994975	0.994975	0.996488	0.998498	0.783388	0.468606	0.129093
	T0450	0.980494	0.934977	0.721261	0.831093	0.791541	0.747652	0.859749	0.826979	0.807394	0.991427	0.991427	0.991427	0.991427	0.990443	0.982918	0.822813	0.506035	0.109641
	T0451	1	0.982706	0.734978	0.991427	0.945704	0.901702	0.986829	0.964803	0.955614	1	1	1	1	1	1	0.853211	0.480243	0.113208
	T0452	0.984	0.953118	0.737687	0.87296	0.826072	0.765421	0.882715	0.849976	0.832707	0.991935	0.991935	0.991935	0.991935	0.991935	0.98848	0.832695	0.520401	0.106061
	T0453	0.986315	0.880806	0.636673	0.818665	0.770744	0.728544	0.818665	0.780488	0.760074	1	1	1	1	1	0.993457	0.863636	0.499625	0.125586
	T0454	0.997494	0.97541	0.769988	0.963731	0.961039	0.931624	0.93447	0.893193	0.866856	1	1	1	1	1	1	0.880179	0.527246	0.148148
	T0455	0.972251	0.911268	0.655914	0.788613	0.741347	0.627316	0.697068	0.6053	0.566308	1	1	1	0.995984	0.988366	0.955614	0.794454	0.508576	0.116761
	T0456	0.97534	0.922135	0.686834	0.812563	0.753763	0.707849	0.874094	0.850853	0.829971	0.981151	0.981151	0.981151	0.981151	0.981151	0.981151	0.809791	0.47225	0.116335
	T0457	0.994975	0.957247	0.751561	0.908297	0.867497	0.753894	0.85518	0.77451	0.741347	1	1	1	1	1	1	0.82145	0.472116	0.0824545
	T0458	0.894302	0.835475	0.60375	0.737374	0.737374	0.716303	0.767714	0.747652	0.716303	0.916576	0.916576	0.916576	0.916576	0.916576	0.930171	0.715226	0.47308	0.0741445
	T0459	0.938652	0.841396	0.635395	0.550111	0.550111	0.554248	0.527195	0.467657	0.443015	0.944591	0.944591	0.944591	0.944591	0.944591	0.944591	0.797398	0.554449	0.046875
	T0460	0.855175	0.840628	0.553939	0.689971	0.622418	0.530492	0.730286	0.742146	0.742146	0.862344	0.862344	0.862344	0.862344	0.862344	0.862344	0.661458	0.291125	0.0268703
	T0461	0.942	0.878675	0.666239	0.700455	0.678123	0.613037	0.649561	0.561151	0.547567	0.941799	0.941799	0.941799	0.947922	0.949394	0.918444	0.797064	0.483271	0.132586
	T0462	0.942305	0.904	0.652733	0.811232	0.800156	0.753554	0.84087	0.823561	0.818044	0.950682	0.950682	0.950682	0.950682	0.950682	0.950682	0.783819	0.561727	0.134328
	T0463	0.997494	0.966942	0.773758	0.928763	0.871968	0.833139	0.974885	0.950682	0.940117	1	1	1	1	1	1	0.791541	0.43872	0.0934223
	T0464	0.932986	0.885368	0.680739	0.609179	0.577525	0.43872	0.609179	0.59353	0.59353	0.93447	0.93447	0.93447	0.93447	0.926304	0.841283	0.721838	0.304453	0
	T0465	0.867898	0.826913	0.674554	0.690452	0.629585	0.577358	0.841126	0.778074	0.758317	0.858447	0.858447	0.858447	0.858447	0.858447	0.868778	0.75022	0.40897	0.13833
	T0466	0.793581	0.692391	0.339538	0.496329	0.471825	0.420032	0.496329	0.50024	0.452184	0.782715	0.782715	0.782715	0.782715	0.782715	0.776187	0.756	0.464194	0.172494
	T0468	0.690901	0.632225	0.539087	0.428296	0.270073	0.206349	0.5112	0.319702	0.273727	0.734978	0.734978	0.734978	0.716914	0.716914	0.646482	0.587899	0.42	0.0701108
	T0469	0.989899	0.979071	0.790079	1	0.989899	0.946259	0.935037	0.790079	0.790079	1	1	1	1	1	1	0.847262	0.515219	0.151571
	T0470	0.977704	0.872206	0.610955	0.490566	0.45679	0.40891	0.56425	0.513011	0.496241	0.997494	0.997494	0.997494	0.997494	0.997494	0.959797	0.798799	0.45679	0.100665
	T0471	0.812352	0.800061	0.648698	0.810455	0.810814	0.775433	0.812352	0.812352	0.799819	0.812352	0.812352	0.812352	0.812352	0.812352	0.812352	0.724248	0.410327	0.047619
	T0472	0.972779	0.949468	0.773614	0.768267	0.685404	0.562008	0.584681	0.389174	0.329946	0.972779	0.972779	0.972779	0.972779	0.972779	0.972779	0.805497	0.543903	0.125586
	T0473	0.938992	0.926562	0.684572	0.594475	0.594475	0.594475	0.731469	0.715929	0.68351	0.938992	0.938992	0.938992	0.938992	0.938992	0.938992	0.731469	0.500197	0
	T0474	0.76941	0.732764	0.567303	0.125382	0.131544	0.0372336	0.166681	0.110941	0.0787149	0.781231	0.781231	0.781231	0.781231	0.781231	0.781231	0.575135	0.372578	0.0912933
	T0475	0.99548	0.940117	0.815867	0.955614	0.901702	0.82904	0.980632	0.950682	0.940117	1	1	1	1	1	1	0.808815	0.51742	0.123827
	T0476	0.885177	0.724613	0.429366	0.201439	0.116761	0.0952381	0.242531	0.242531	0.242531	0.930481	0.930481	0.930481	0.930481	0.930481	0.924121	0.843711	0.518326	0.0256663
	T0480	0.830756	0.727361	0.315947	0	0	0	0.186763	0	0	0.853211	0.853211	0.853211	0.853211	0.853211	0.781051	0.727361	0.390439	0
	T0481	0.950682	0.894945	0.666787	0.639289	0.610454	0.571373	0.646154	0.639289	0.63211	0.950682	0.950682	0.950682	0.950682	0.950682	0.950682	0.768487	0.457852	0.0902256
	T0482	0.759305	0.73191	0.644412	0.743199	0.718764	0.557419	0.759677	0.671082	0.652609	0.75467	0.75467	0.75467	0.75467	0.75467	0.75467	0.631728	0.32595	0.0601504
	T0485	0.992443	0.896247	0.648649	0.825602	0.825602	0.818665	0.822144	0.804543	0.787144	1	1	1	0.997494	0.994975	0.979592	0.871332	0.463902	0.102467
	T0486	0.87246	0.819824	0.614218	0.66824	0.664653	0.644562	0.705069	0.668476	0.662833	0.882682	0.882682	0.882682	0.886414	0.89484	0.876039	0.775727	0.501123	0.105593
	T0487	0.609757	0.540709	0.316715	0.263985	0.244376	0.229148	0.273236	0.259996	0.240266	0.626374	0.626374	0.626374	0.626374	0.62346	0.598667	0.553656	0.367571	0.134538
	T0488	1	0.960499	0.726115	0.879552	0.85518	0.812352	0.879552	0.746082	0.704663	1	1	1	1	1	1	0.820755	0.495109	0.0256663
	T0489	0.971407	0.944335	0.731315	0.932194	0.910082	0.884551	0.932194	0.895028	0.879552	0.973306	0.973306	0.973306	0.973306	0.973306	0.973306	0.829722	0.464719	0.065764
	T0490	0.989999	0.947962	0.748589	0.954181	0.922148	0.874026	0.948231	0.88268	0.859508	0.995984	0.995984	0.995984	0.995984	0.995984	0.995984	0.855658	0.525047	0.14299
	T0491	0.945682	0.860676	0.68178	0.613999	0.580554	0.52071	0.62543	0.556999	0.52071	0.941239	0.941239	0.941239	0.941239	0.941239	0.956703	0.701708	0.403115	0.0449658
	T0492	0.972779	0.924169	0.774391	0.963182	0.963182	0.953915	0.963182	0.953915	0.944	0.972779	0.972779	0.972779	0.972779	0.972779	0.972779	0.769144	0.435055	0.0713597
	T0494	0.953873	0.888555	0.647072	0.822837	0.793727	0.73817	0.836311	0.776758	0.753894	0.965874	0.965874	0.965874	0.967131	0.962625	0.950468	0.702738	0.34264	0.170022
	T0495	0.988878	0.936736	0.679868	0.814464	0.781973	0.742138	0.824221	0.787144	0.787144	1	1	1	1	1	1	0.798077	0.442368	0.139535
	T0496	0.958249	0.899329	0.621728	0.831093	0.817268	0.738966	0.817268	0.769231	0.763906	0.968008	0.968008	0.968008	0.968008	0.961876	0.923402	0.83745	0.443246	0.111426
	T0497	0.955614	0.884592	0.663157	0.888747	0.80709	0.718889	0.921356	0.854489	0.801888	0.955614	0.955614	0.955614	0.955614	0.955614	0.955614	0.82051	0.548104	0.079968
	T0498	1	0.933333	0.62069	0.933333	0.80597	0.730159	1	0.974359	0.933333	1	1	1	1	1	1	0.787879	0.461538	0.0952381
	T0499	1	0.947368	0.75	0.84058	0.787879	0.644068	0.987342	0.888889	0.823529	1	1	1	1	1	1	0.787879	0.490566	0.181818
	T0501	0.99548	0.931624	0.697068	0.893193	0.870695	0.825602	0.895028	0.870695	0.829725	1	1	1	1	1	1	0.82145	0.489426	0.0988593
	T0502	0.964976	0.934468	0.748024	0.946468	0.914947	0.844446	0.952873	0.914947	0.908138	0.971193	0.971193	0.971193	0.971193	0.971193	0.971193	0.72856	0.455041	0.153278
	T0503	0.870595	0.824657	0.625405	0.734336	0.703896	0.660828	0.73037	0.672279	0.626345	0.878295	0.878295	0.878295	0.878295	0.878295	0.878295	0.781794	0.443363	0.0421456
	T0504	0.986494	0.902307	0.635801	0.867395	0.83636	0.748958	0.921488	0.899791	0.849372	0.991935	0.991935	0.991935	0.991935	0.991935	0.991935	0.814611	0.518844	0.117949
	T0505	0.969666	0.933482	0.716436	0.859245	0.815547	0.743888	0.887919	0.852914	0.839632	0.973833	0.973833	0.973833	0.973833	0.973833	0.973833	0.80534	0.47225	0.0873134
	T0506	0.902945	0.852837	0.633347	0.841904	0.816	0.736905	0.788793	0.758516	0.750837	0.930481	0.930481	0.930481	0.930481	0.91549	0.887452	0.831351	0.48591	0.108647
	T0507	0.931084	0.893352	0.713211	0.86299	0.803828	0.759305	0.900495	0.839907	0.822144	0.935604	0.935604	0.935604	0.935604	0.935604	0.935604	0.733625	0.400417	0.0980506
	T0508	0.965469	0.903454	0.643148	0.760074	0.732573	0.678996	0.826979	0.768473	0.732573	0.977505	0.977505	0.977505	0.977505	0.977505	0.976963	0.777219	0.476246	0.0983193
	T0509	0.984772	0.923574	0.641304	0.650472	0.636673	0.61783	0.65501	0.582566	0.562185	1	1	1	1	1	1	0.861048	0.518519	0.0879541
	T0510	0.973442	0.900536	0.63063	0.752339	0.687664	0.619738	0.743719	0.671979	0.623538	0.990918	0.990918	0.990918	0.990918	0.990918	0.984984	0.817278	0.468442	0.0934223
	T0511	0.971932	0.945983	0.760304	0.967587	0.950983	0.907494	0.919208	0.8963	0.879063	0.973833	0.973833	0.973833	0.973833	0.973833	0.973833	0.843146	0.550803	0.146432
	T0512	0.996991	0.959958	0.697068	0.973833	0.920669	0.84859	0.936736	0.850575	0.835856	1	1	1	1	1	1	0.85518	0.52833	0.14299
	T0513	0.969875	0.89786	0.65501	0.717031	0.682629	0.659951	0.743337	0.710555	0.695484	0.990918	0.990918	0.990918	0.990918	0.990918	0.969875	0.663332	0.553362	0.149861
	T0514	1	0.980112	0.734978	0.995984	0.968008	0.942359	0.968008	0.942359	0.920669	1	1	1	1	1	1	0.868138	0.566308	0.170174
	Average	0.942263	0.891494	0.666108	0.778181	0.740175	0.687141	0.790671	0.734004	0.709934	0.950566	0.950566	0.950593	0.950435	0.949828	0.942671	0.792707	0.476802	0.103255
		0.9423	0.8915	0.6661	0.7782	0.7402	0.6871	0.7907	0.734	0.7099	0.9506	0.9506	0.9506	0.9504	0.9498	0.9427	0.7927	0.4768	0.1033
					Supplementary Table 6.4 Accuracy measures of all consensus classifiers for CASP-8 targets
		Decision Tree			Gaussian NB			LDA			SVM			Random Forest			PDP_CON
		DT-1	DT-2	DT-3	GNB-1	GNB-2	GNB-3	LDA-1	LDA-2	LDA-3	SVM-1	SVM-2	SVM-3	RF-1	RF-2	RF-3	MLP-1	MLP-2	MLP-3
	T0389	0.912409	0.781022	0.40146	0.50365	0.50365	0.49635	0.525547	0.50365	0.481752	0.919708	0.919708	0.919708	0.919708	0.919708	0.912409	0.744526	0.343066	0.116788
	T0391	0.829787	0.758865	0.524823	0.695035	0.666667	0.64539	0.730496	0.659574	0.631206	0.87234	0.87234	0.87234	0.87234	0.879433	0.886525	0.666667	0.347518	0.141844
	T0392	0.860215	0.849462	0.688172	0.795699	0.774194	0.752688	0.817204	0.741935	0.72043	0.849462	0.849462	0.849462	0.849462	0.849462	0.849462	0.645161	0.397849	0.16129
	T0393	0.987854	0.91498	0.526316	0.809717	0.720648	0.643725	0.854251	0.748988	0.720648	0.995951	0.995951	0.995951	0.995951	0.995951	0.995951	0.744939	0.368421	0.0688259
	T0394	0.92278	0.745174	0.401544	0.332046	0.289575	0.274131	0.312741	0.277992	0.27027	0.984556	0.984556	0.984556	0.969112	0.949807	0.872587	0.756757	0.34749	0.0772201
	T0395	0.777778	0.701389	0.565972	0.75	0.739583	0.65625	0.666667	0.5625	0.538194	0.788194	0.788194	0.788194	0.788194	0.788194	0.788194	0.65625	0.423611	0.215278
	T0396	1	0.94382	0.52809	0.932584	0.842697	0.741573	0.831461	0.674157	0.617978	1	1	1	1	1	1	0.741573	0.348315	0.0561798
	T0397	1	0.955224	0.544776	0.947761	0.813433	0.716418	0.985075	0.88806	0.850746	1	1	1	1	1	1	0.723881	0.373134	0.0522388
	T0398	0.992754	0.949275	0.655797	0.869565	0.833333	0.778986	0.858696	0.811594	0.786232	1	1	1	1	1	1	0.76087	0.344203	0.0398551
	T0399	0.736842	0.652632	0.368421	0.457895	0.431579	0.4	0.357895	0.257895	0.257895	0.810526	0.810526	0.810526	0.789474	0.768421	0.689474	0.615789	0.378947	0.215789
	T0400	0.958904	0.890411	0.541096	0.712329	0.657534	0.643836	0.69863	0.623288	0.59589	0.965753	0.965753	0.965753	0.965753	0.965753	0.965753	0.630137	0.390411	0.109589
	T0401	0.968504	0.913386	0.606299	0.88189	0.84252	0.811024	0.897638	0.795276	0.755906	0.976378	0.976378	0.976378	0.976378	0.976378	0.976378	0.740157	0.354331	0.0787402
	T0402	0.861789	0.796748	0.617886	0.674797	0.650407	0.626016	0.723577	0.682927	0.642276	0.886179	0.886179	0.886179	0.886179	0.886179	0.886179	0.715447	0.333333	0.138211
	T0404	0.840426	0.606383	0.351064	0.329787	0.308511	0.308511	0.340426	0.329787	0.329787	0.957447	0.957447	0.957447	0.93617	0.882979	0.776596	0.638298	0.340426	0.106383
	T0406	0.927152	0.874172	0.562914	0.748344	0.682119	0.576159	0.761589	0.655629	0.615894	0.940397	0.940397	0.940397	0.940397	0.940397	0.953642	0.834437	0.470199	0.13245
	T0407	0.913545	0.85879	0.590778	0.795389	0.763689	0.70317	0.89049	0.835735	0.818444	0.92219	0.92219	0.92219	0.92219	0.92219	0.92219	0.602305	0.282421	0.123919
	T0408	0.988636	0.943182	0.465909	0.920455	0.818182	0.670455	0.988636	0.943182	0.897727	1	1	1	1	1	1	0.693182	0.261364	0.0568182
	T0409	0.643678	0.586207	0.505747	0.528736	0.54023	0.482759	0.494253	0.471264	0.425287	0.632184	0.632184	0.632184	0.632184	0.632184	0.632184	0.609195	0.482759	0.448276
	T0411	0.886179	0.845528	0.544715	0.699187	0.585366	0.382114	0.731707	0.601626	0.544715	0.894309	0.894309	0.894309	0.894309	0.894309	0.894309	0.634146	0.357724	0.146341
	T0412	0.975309	0.851852	0.506173	0.740741	0.734568	0.697531	0.716049	0.703704	0.654321	1	1	1	1	1	0.981481	0.740741	0.320988	0.0432099
	T0413	0.965278	0.864583	0.586806	0.784722	0.722222	0.645833	0.736111	0.642361	0.621528	0.975694	0.975694	0.975694	0.975694	0.975694	0.972222	0.746528	0.388889	0.0763889
	T0415	1	0.956989	0.645161	0.860215	0.763441	0.645161	0.935484	0.709677	0.698925	1	1	1	1	1	1	0.72043	0.290323	0.0645161
	T0416	0.889241	0.734177	0.452532	0.474684	0.452532	0.417722	0.522152	0.46519	0.436709	0.905063	0.905063	0.905063	0.905063	0.89557	0.879747	0.617089	0.297468	0.123418
	T0417	0.83815	0.716763	0.462428	0.485549	0.485549	0.485549	0.508671	0.50289	0.485549	0.867052	0.867052	0.867052	0.872832	0.890173	0.849711	0.641618	0.34104	0.156069
	T0418	0.970874	0.941748	0.601942	0.912621	0.849515	0.820388	0.92233	0.839806	0.796117	0.985437	0.985437	0.985437	0.985437	0.985437	0.985437	0.68932	0.276699	0.0679612
	T0419	0.94375	0.835417	0.477083	0.622917	0.566667	0.489583	0.697917	0.647917	0.61875	0.9625	0.9625	0.9625	0.9625	0.9625	0.954167	0.829167	0.316667	0.15625
	T0421	0.778169	0.785211	0.580986	0.609155	0.556338	0.528169	0.746479	0.68662	0.676056	0.778169	0.778169	0.778169	0.778169	0.778169	0.809859	0.616197	0.411972	0.257042
	T0423	0.928571	0.864286	0.728571	0.935714	0.935714	0.935714	0.928571	0.957143	0.9	0.935714	0.935714	0.935714	0.935714	0.935714	0.935714	0.707143	0.428571	0.114286
	T0424	0.90137	0.857534	0.569863	0.742466	0.654795	0.578082	0.775342	0.687671	0.649315	0.882192	0.882192	0.882192	0.893151	0.920548	0.956164	0.660274	0.383562	0.158904
	T0425	1	0.921212	0.606061	0.830303	0.709091	0.593939	0.812121	0.612121	0.563636	1	1	1	1	1	1	0.751515	0.357576	0.030303
	T0426	0.895131	0.794007	0.501873	0.617978	0.550562	0.475655	0.569288	0.456929	0.441948	0.932584	0.932584	0.932584	0.932584	0.932584	0.891386	0.670412	0.329588	0.123596
	T0427	0.933498	0.844828	0.541872	0.711823	0.669951	0.623153	0.697044	0.625616	0.593596	0.950739	0.950739	0.950739	0.950739	0.950739	0.935961	0.724138	0.37931	0.103448
	T0429	0.777778	0.722222	0.5	0.604938	0.54321	0.506173	0.67284	0.592593	0.561728	0.771605	0.771605	0.771605	0.771605	0.771605	0.771605	0.654321	0.475309	0.246914
	T0430	0.926686	0.847507	0.565982	0.645161	0.615836	0.577713	0.642229	0.577713	0.554252	0.935484	0.935484	0.935484	0.941349	0.950147	0.956012	0.71261	0.340176	0.108504
	T0431	0.913684	0.772632	0.444211	0.606316	0.562105	0.503158	0.627368	0.593684	0.551579	0.970526	0.970526	0.970526	0.968421	0.955789	0.917895	0.717895	0.362105	0.0778947
	T0432	0.973684	0.842105	0.421053	0.447368	0.377193	0.350877	0.605263	0.482456	0.438596	1	1	1	1	1	1	0.710526	0.307018	0.0438596
	T0433	0.994536	0.923497	0.622951	0.819672	0.743169	0.655738	0.781421	0.639344	0.584699	1	1	1	1	1	1	0.754098	0.371585	0.0983607
	T0434	0.888889	0.862434	0.550265	0.851852	0.708995	0.582011	0.767196	0.603175	0.555556	0.857143	0.857143	0.862434	0.89418	0.899471	0.910053	0.603175	0.365079	0.179894
	T0435	0.82963	0.807407	0.540741	0.822222	0.755556	0.703704	0.814815	0.740741	0.718519	0.851852	0.851852	0.851852	0.851852	0.851852	0.851852	0.622222	0.355556	0.192593
	T0436	0.952854	0.836228	0.526055	0.779156	0.724566	0.665012	0.746898	0.655087	0.610422	0.985112	0.985112	0.985112	0.980149	0.962779	0.930521	0.689826	0.310174	0.0645161
	T0437	0.710843	0.662651	0.506024	0.457831	0.457831	0.433735	0.506024	0.46988	0.46988	0.73494	0.73494	0.73494	0.73494	0.73494	0.698795	0.506024	0.421687	0.277108
	T0438	0.978723	0.832151	0.479905	0.683215	0.650118	0.607565	0.699764	0.63357	0.598109	0.997636	0.997636	0.997636	0.997636	0.997636	0.981087	0.70922	0.304965	0.0567376
	T0440	0.992278	0.930502	0.559846	0.776062	0.710425	0.6139	0.772201	0.702703	0.671815	1	1	1	1	1	1	0.683398	0.312741	0.0772201
	T0441	0.800613	0.733129	0.558282	0.677914	0.650307	0.619632	0.659509	0.616564	0.588957	0.809816	0.809816	0.809816	0.809816	0.809816	0.785276	0.647239	0.380368	0.233129
	T0442	0.936759	0.857708	0.577075	0.632411	0.592885	0.505929	0.616601	0.525692	0.501976	0.948617	0.948617	0.948617	0.948617	0.948617	0.940711	0.715415	0.363636	0.102767
	T0443	0.823276	0.780172	0.556034	0.814655	0.771552	0.732759	0.818966	0.771552	0.74569	0.827586	0.827586	0.827586	0.827586	0.831897	0.836207	0.637931	0.375	0.219828
	T0444	0.945161	0.9	0.56129	0.841935	0.767742	0.712903	0.880645	0.829032	0.822581	0.916129	0.916129	0.916129	0.929032	0.945161	0.967742	0.712903	0.36129	0.129032
	T0445	0.979839	0.931452	0.600806	0.971774	0.939516	0.875	0.971774	0.943548	0.919355	0.991935	0.991935	0.991935	0.991935	0.991935	0.991935	0.657258	0.28629	0.0483871
	T0446	0.907407	0.814815	0.583333	0.694444	0.601852	0.527778	0.75	0.648148	0.592593	0.916667	0.916667	0.916667	0.916667	0.916667	0.916667	0.657407	0.361111	0.148148
	T0447	0.973384	0.88403	0.562738	0.71673	0.669202	0.612167	0.73384	0.690114	0.663498	1	1	1	1	1	0.969582	0.705323	0.368821	0.0703422
	T0448	0.958333	0.907407	0.560185	0.898148	0.898148	0.837963	0.875	0.712963	0.662037	0.958333	0.958333	0.958333	0.958333	0.958333	0.958333	0.759259	0.361111	0.0787037
	T0449	0.972509	0.876289	0.539519	0.756014	0.597938	0.501718	0.845361	0.75945	0.707904	0.989691	0.989691	0.989691	0.989691	0.993127	0.996564	0.646048	0.312715	0.0790378
	T0450	0.961468	0.878899	0.570642	0.715596	0.66055	0.60367	0.757798	0.710092	0.682569	0.983486	0.983486	0.983486	0.983486	0.981651	0.966972	0.700917	0.346789	0.0733945
	T0451	1	0.965812	0.581197	0.982906	0.897436	0.820513	0.974359	0.931624	0.91453	1	1	1	1	1	1	0.74359	0.316239	0.0598291
	T0452	0.967742	0.909677	0.587097	0.774194	0.703226	0.619355	0.790323	0.73871	0.712903	0.983871	0.983871	0.983871	0.983871	0.983871	0.977419	0.716129	0.358065	0.0709677
	T0453	0.973333	0.786667	0.466667	0.693333	0.626667	0.573333	0.693333	0.64	0.613333	1	1	1	1	1	0.986667	0.76	0.333333	0.0666667
	T0454	0.994652	0.951872	0.625668	0.930481	0.925134	0.871658	0.877005	0.807487	0.764706	1	1	1	1	1	1	0.786096	0.358289	0.0802139
	T0455	0.945736	0.837209	0.488372	0.651163	0.589147	0.457364	0.534884	0.434109	0.395349	1	1	1	0.992248	0.976744	0.914729	0.658915	0.341085	0.0620155
	T0456	0.951852	0.855556	0.52963	0.692593	0.614815	0.559259	0.781481	0.748148	0.718519	0.962963	0.962963	0.962963	0.962963	0.962963	0.962963	0.681481	0.322222	0.0925926
	T0457	0.990132	0.917763	0.601974	0.832237	0.766447	0.605263	0.746711	0.631579	0.588816	1	1	1	1	1	1	0.697368	0.309211	0.0427632
	T0458	0.813187	0.736264	0.494505	0.648352	0.648352	0.626374	0.681319	0.659341	0.626374	0.846154	0.846154	0.846154	0.846154	0.846154	0.879121	0.571429	0.362637	0.175824
	T0459	0.884211	0.726316	0.505263	0.378947	0.378947	0.389474	0.357895	0.305263	0.284211	0.894737	0.894737	0.894737	0.894737	0.894737	0.894737	0.684211	0.442105	0.126316
	T0460	0.747368	0.736842	0.473684	0.621053	0.578947	0.515789	0.642105	0.663158	0.663158	0.757895	0.757895	0.757895	0.757895	0.757895	0.757895	0.526316	0.284211	0.231579
	T0461	0.895954	0.803468	0.549133	0.589595	0.566474	0.50289	0.537572	0.456647	0.445087	0.890173	0.890173	0.890173	0.901734	0.907514	0.861272	0.676301	0.369942	0.17341
	T0462	0.891304	0.826087	0.514493	0.702899	0.688406	0.630435	0.73913	0.717391	0.710145	0.905797	0.905797	0.905797	0.905797	0.905797	0.905797	0.652174	0.434783	0.15942
	T0463	0.995074	0.935961	0.630542	0.866995	0.773399	0.714286	0.950739	0.906404	0.8867	1	1	1	1	1	1	0.655172	0.280788	0.0492611
	T0464	0.876712	0.808219	0.575342	0.506849	0.479452	0.369863	0.506849	0.493151	0.493151	0.876712	0.876712	0.876712	0.876712	0.863014	0.726027	0.589041	0.246575	0.123288
	T0465	0.77305	0.730496	0.595745	0.624113	0.574468	0.531915	0.780142	0.70922	0.687943	0.751773	0.751773	0.751773	0.751773	0.751773	0.77305	0.631206	0.404255	0.297872
	T0466	0.669643	0.571429	0.375	0.4375	0.419643	0.383929	0.4375	0.464286	0.4375	0.642857	0.642857	0.642857	0.642857	0.642857	0.633929	0.660714	0.464286	0.401786
	T0468	0.537634	0.537634	0.55914	0.483871	0.419355	0.419355	0.526882	0.451613	0.430108	0.580645	0.580645	0.580645	0.55914	0.55914	0.505376	0.473118	0.494624	0.430108
	T0469	0.979592	0.959184	0.653061	1	0.979592	0.897959	0.877551	0.653061	0.653061	1	1	1	1	1	1	0.734694	0.346939	0.0816327
	T0470	0.956522	0.772947	0.439614	0.328502	0.299517	0.26087	0.396135	0.347826	0.333333	0.995169	0.995169	0.995169	0.995169	0.995169	0.922705	0.666667	0.299517	0.057971
	T0471	0.683761	0.675214	0.555556	0.683761	0.700855	0.65812	0.683761	0.683761	0.666667	0.683761	0.683761	0.683761	0.683761	0.683761	0.683761	0.615385	0.410256	0.316239
	T0472	0.946809	0.904255	0.638298	0.62766	0.531915	0.404255	0.425532	0.265957	0.223404	0.946809	0.946809	0.946809	0.946809	0.946809	0.946809	0.680851	0.393617	0.117021
	T0473	0.884615	0.865385	0.557692	0.423077	0.423077	0.423077	0.576923	0.557692	0.519231	0.884615	0.884615	0.884615	0.884615	0.884615	0.884615	0.576923	0.384615	0.0961538
	T0474	0.625	0.578125	0.5	0.125	0.171875	0.203125	0.21875	0.25	0.265625	0.640625	0.640625	0.640625	0.640625	0.640625	0.640625	0.46875	0.421875	0.375
	T0475	0.990566	0.886792	0.688679	0.915094	0.820755	0.707547	0.962264	0.90566	0.886792	1	1	1	1	1	1	0.679245	0.349057	0.0660377
	T0476	0.793478	0.586957	0.336957	0.228261	0.184783	0.173913	0.25	0.25	0.25	0.869565	0.869565	0.869565	0.869565	0.869565	0.858696	0.73913	0.413043	0.141304
	T0480	0.717949	0.615385	0.333333	0.25641	0.25641	0.25641	0.333333	0.25641	0.25641	0.74359	0.74359	0.74359	0.74359	0.74359	0.641026	0.615385	0.358974	0.230769
	T0481	0.905797	0.811594	0.514493	0.492754	0.463768	0.434783	0.5	0.492754	0.485507	0.905797	0.905797	0.905797	0.905797	0.905797	0.905797	0.637681	0.347826	0.123188
	T0482	0.615385	0.605769	0.586538	0.634615	0.615385	0.480769	0.634615	0.538462	0.519231	0.605769	0.605769	0.605769	0.605769	0.605769	0.605769	0.528846	0.403846	0.394231
	T0485	0.985149	0.811881	0.480198	0.70297	0.70297	0.693069	0.69802	0.673267	0.648515	1	1	1	0.99505	0.990099	0.960396	0.772277	0.30198	0.0544554
	T0486	0.782288	0.719557	0.512915	0.546125	0.546125	0.527675	0.586716	0.564576	0.564576	0.789668	0.789668	0.789668	0.797048	0.815498	0.793358	0.656827	0.428044	0.250923
	T0487	0.45142	0.431988	0.426009	0.324365	0.325859	0.337818	0.316891	0.327354	0.328849	0.455904	0.455904	0.455904	0.455904	0.45441	0.45142	0.457399	0.4858	0.536622
	T0488	1	0.924051	0.56962	0.78481	0.746835	0.683544	0.78481	0.594937	0.544304	1	1	1	1	1	1	0.696203	0.329114	0.0126582
	T0489	0.944	0.896	0.588	0.88	0.844	0.804	0.88	0.82	0.796	0.948	0.948	0.948	0.948	0.948	0.948	0.716	0.336	0.084
	T0490	0.98017	0.90085	0.600567	0.912181	0.855524	0.776204	0.90085	0.790368	0.753541	0.991501	0.991501	0.991501	0.991501	0.991501	0.991501	0.747875	0.359773	0.0849858
	T0491	0.89899	0.767677	0.565657	0.505051	0.474747	0.424242	0.515152	0.454545	0.424242	0.888889	0.888889	0.888889	0.888889	0.888889	0.919192	0.545455	0.313131	0.131313
	T0492	0.947368	0.859649	0.631579	0.929825	0.929825	0.912281	0.929825	0.912281	0.894737	0.947368	0.947368	0.947368	0.947368	0.947368	0.947368	0.631579	0.315789	0.0877193
	T0494	0.912568	0.806011	0.502732	0.718579	0.680328	0.612022	0.734973	0.65847	0.631148	0.934426	0.934426	0.934426	0.937158	0.928962	0.907104	0.554645	0.243169	0.142077
	T0495	0.977612	0.880597	0.514925	0.686567	0.641791	0.589552	0.701493	0.649254	0.649254	1	1	1	1	1	1	0.664179	0.283582	0.0746269
	T0496	0.919753	0.820988	0.481481	0.728395	0.709877	0.611111	0.709877	0.648148	0.641975	0.938272	0.938272	0.938272	0.938272	0.925926	0.858025	0.722222	0.302469	0.117284
	T0497	0.915385	0.792308	0.515385	0.8	0.676923	0.561538	0.853846	0.746154	0.669231	0.915385	0.915385	0.915385	0.915385	0.915385	0.915385	0.707692	0.415385	0.115385
	T0498	1	0.875	0.45	0.875	0.675	0.575	1	0.95	0.875	1	1	1	1	1	1	0.65	0.3	0.05
	T0499	1	0.9	0.6	0.725	0.65	0.475	0.975	0.8	0.7	1	1	1	1	1	1	0.65	0.325	0.1
	T0501	0.990826	0.87156	0.535168	0.807339	0.770642	0.703364	0.810398	0.770642	0.70948	1	1	1	1	1	1	0.697248	0.324159	0.0519878
	T0502	0.932584	0.876404	0.606742	0.898876	0.842697	0.730337	0.910112	0.842697	0.831461	0.94382	0.94382	0.94382	0.94382	0.94382	0.94382	0.573034	0.325843	0.134831
	T0503	0.771429	0.708571	0.514286	0.611429	0.577143	0.542857	0.6	0.554286	0.508571	0.782857	0.782857	0.782857	0.782857	0.782857	0.782857	0.668571	0.382857	0.217143
	T0504	0.973958	0.822917	0.46875	0.765625	0.71875	0.598958	0.854167	0.817708	0.739583	0.984375	0.984375	0.984375	0.984375	0.984375	0.984375	0.6875	0.354167	0.0729167
	T0505	0.941606	0.875912	0.572993	0.755474	0.693431	0.60219	0.79927	0.751825	0.733577	0.948905	0.948905	0.948905	0.948905	0.948905	0.948905	0.678832	0.332117	0.0875912
	T0506	0.823529	0.756303	0.508403	0.760504	0.726891	0.634454	0.689076	0.659664	0.651261	0.869748	0.869748	0.869748	0.869748	0.844538	0.802521	0.722689	0.378151	0.172269
	T0507	0.871212	0.810606	0.590909	0.787879	0.712121	0.659091	0.840909	0.757576	0.734848	0.878788	0.878788	0.878788	0.878788	0.878788	0.878788	0.598485	0.318182	0.159091
	T0508	0.933702	0.828729	0.497238	0.629834	0.596685	0.535912	0.718232	0.640884	0.596685	0.955801	0.955801	0.955801	0.955801	0.955801	0.955801	0.635359	0.331492	0.0883978
	T0509	0.969543	0.857868	0.472081	0.482234	0.467005	0.446701	0.48731	0.411168	0.390863	1	1	1	1	1	1	0.756345	0.350254	0.0456853
	T0510	0.948529	0.819853	0.466912	0.610294	0.533088	0.459559	0.599265	0.514706	0.463235	0.981618	0.981618	0.981618	0.981618	0.981618	0.970588	0.691176	0.316176	0.0661765
	T0511	0.945098	0.898039	0.619608	0.937255	0.905882	0.831373	0.85098	0.815686	0.788235	0.94902	0.94902	0.94902	0.94902	0.94902	0.94902	0.733333	0.4	0.12549
	T0512	0.99359	0.923077	0.535256	0.948718	0.852564	0.737179	0.88141	0.740385	0.717949	1	1	1	1	1	1	0.746795	0.358974	0.0769231
	T0513	0.942029	0.815217	0.496377	0.561594	0.521739	0.496377	0.594203	0.554348	0.536232	0.981884	0.981884	0.981884	0.981884	0.981884	0.942029	0.503623	0.391304	0.0978261
	T0514	1	0.96124	0.581395	0.992248	0.937984	0.891473	0.937984	0.891473	0.852713	1	1	1	1	1	1	0.767442	0.395349	0.0930233
	Average	0.898957	0.818809	0.536724	0.694748	0.647048	0.586421	0.707871	0.640118	0.611449	0.912594	0.912594	0.912643	0.91255	0.911612	0.901108	0.67166	0.356534	0.133419
		0.899	0.8188	0.5367	0.6947	0.647	0.5864	0.7079	0.6401	0.6114	0.9126	0.9126	0.9126	0.9126	0.9116	0.9011	0.6717	0.3565	0.1334

## Sheet: consensus_casp9_all
						Supplementary Table7.1 Recall measures of all consensus classifiers for CASP-9 targets
		Decision Tree			Gaussian NB			LDA			SVM			Random Forest			MLP
		DT-1	DT-2	DT-3	GNB-1	GNB-2	GNB-3	LDA-1	LDA-2	LDA-3	SVM-1	SVM-2	SVM-3	RF-1	RF-2	RF-3	MLP-1	MLP-2	MLP-3
	T0515	0.991	0.916	0.554	0.843	0.813	0.723	0.898	0.87	0.864	1	1	1	1	1	1	0.633	0.253	0.048
	T0518	0.988	0.883	0.5	0.746	0.621	0.496	0.685	0.556	0.512	1	1	1	1	0.996	0.98	0.996	0.528	0.077
	T0520	0.964	0.825	0.44	0.578	0.542	0.476	0.566	0.518	0.482	1	1	1	1	1	0.976	0.747	0.271	0.054
	T0521	0.988	0.894	0.534	0.826	0.758	0.714	0.876	0.851	0.832	1	1	1	1	1	1	0.671	0.242	0.031
	T0522	0.992	0.881	0.466	0.695	0.636	0.61	0.754	0.627	0.593	1	1	1	1	1	1	0.78	0.398	0.076
	T0523	0.99	0.933	0.663	0.933	0.904	0.875	0.99	0.981	0.962	1	1	1	1	1	1	0.712	0.298	0.038
	T0524	0.987	0.922	0.568	0.857	0.753	0.653	0.873	0.756	0.718	1	1	1	1	1	0.997	0.727	0.338	0.042
	T0525	0.98	0.804	0.372	0.432	0.412	0.392	0.472	0.432	0.432	1	1	1	1	0.995	0.915	0.698	0.246	0.07
	T0526	0.978	0.88	0.566	0.814	0.748	0.668	0.682	0.551	0.518	1	1	1	1	0.996	0.96	0.73	0.336	0.069
	T0527	1	0.912	0.471	0.51	0.451	0.392	0.716	0.637	0.559	1	1	1	1	1	1	0.627	0.275	0.029
	T0528	0.992	0.873	0.523	0.733	0.639	0.54	0.747	0.598	0.543	1	1	1	1	1	1	0.716	0.325	0.047
	T0529	0.958	0.788	0.423	0.535	0.497	0.446	0.567	0.45	0.393	1	1	1	1	1	0.926	0.762	0.355	0.064
	T0530	0.972	0.819	0.444	0.542	0.375	0.264	0.583	0.458	0.431	1	1	1	1	1	1	0.722	0.292	0.069
	T0531	0.837	0.429	0.061	0	0	0	0	0	0	1	1	1	1	1	0.776	0.653	0.286	0.041
	T0532	0.989	0.894	0.552	0.76	0.652	0.513	0.708	0.576	0.535	1	1	1	1	0.998	0.983	0.751	0.357	0.054
	T0533	0.993	0.91	0.59	0.927	0.882	0.747	0.847	0.694	0.66	1	1	1	1	1	1	0.694	0.358	0.066
	T0534	0.988	0.908	0.566	0.789	0.699	0.552	0.607	0.425	0.379	1	1	1	1	1	1	0.751	0.344	0.069
	T0536	0.967	0.844	0.511	0.467	0.422	0.367	0.633	0.567	0.556	1	1	1	1	1	1	0.678	0.267	0.056
	T0537	0.994	0.913	0.576	0.942	0.896	0.806	0.796	0.683	0.647	1	1	1	1	1	1	0.722	0.382	0.042
	T0538	0.789	0.263	0.132	0	0	0	0	0	0	1	1	1	1	1	0.5	0.763	0.316	0.079
	T0539	0.9	0.533	0.2	0	0	0	0	0	0	1	1	1	1	1	0.983	0.7	0.317	0.083
	T0541	0.953	0.814	0.43	0.337	0.256	0.174	0.209	0.174	0.14	1	1	1	1	1	0.988	0.756	0.43	0.105
	T0542	0.975	0.842	0.5	0.601	0.595	0.563	0.613	0.558	0.536	1	1	1	1	0.995	0.955	0.718	0.344	0.056
	T0543	0.96	0.823	0.446	0.56	0.518	0.478	0.556	0.48	0.457	1	1	1	1	1	0.992	0.716	0.324	0.059
	T0544	1	0.966	0.689	1	1	0.849	0.958	0.899	0.866	1	1	1	1	1	1	0.714	0.277	0.017
	T0547	0.998	0.933	0.61	0.835	0.764	0.687	0.882	0.784	0.74	1	1	1	1	1	1	0.714	0.316	0.049
	T0548	0.966	0.793	0.471	0.644	0.563	0.494	0.644	0.575	0.552	1	1	1	1	1	0.977	1	1	0.977
	T0550	0.963	0.837	0.475	0.708	0.648	0.565	0.645	0.522	0.492	1	1	1	0.99	0.96	0.944	0.701	0.359	0.056
	T0551	1	0.862	0.534	0.448	0.293	0.121	0.5	0.224	0.19	1	1	1	1	1	1	0.603	0.5	0.086
	T0553	1	0.971	0.706	0.941	0.824	0.647	0.824	0.588	0.529	1	1	1	1	1	1	0.735	0.382	0.059
	T0557	0.955	0.83	0.464	0.527	0.482	0.464	0.589	0.491	0.473	1	1	1	1	0.991	0.991	0.991	0.571	0.062
	T0558	0.996	0.905	0.58	0.875	0.814	0.735	0.856	0.761	0.72	1	1	1	1	1	1	0.735	0.322	0.064
	T0559	0.962	0.792	0.491	0.453	0.434	0.396	0.509	0.491	0.491	1	1	1	1	1	1	0.604	0.283	0.094
	T0560	1	0.983	0.569	1	0.966	0.879	1	0.966	0.897	1	1	1	1	1	1	0.69	0.276	0.052
	T0561	0.944	0.867	0.531	0.692	0.678	0.65	0.713	0.678	0.671	1	1	1	1	0.986	0.902	0.713	0.336	0.056
	T0562	0.981	0.916	0.589	0.505	0.374	0.308	0.813	0.57	0.514	1	1	1	1	1	1	0.607	0.29	0.056
	T0563	0.991	0.922	0.564	0.752	0.61	0.514	0.761	0.651	0.596	1	1	1	1	1	1	0.752	0.303	0.055
	T0564	0.918	0.644	0.384	0.397	0.397	0.384	0.397	0.329	0.247	1	1	1	1	0.945	0.699	0.699	0.342	0.11
	T0565	0.987	0.916	0.579	0.825	0.731	0.64	0.805	0.707	0.67	1	1	1	1	1	1	0.747	0.37	0.064
	T0567	0.992	0.945	0.703	0.969	0.859	0.734	0.883	0.742	0.703	1	1	1	1	1	1	0.758	0.383	0.07
	T0568	0.955	0.857	0.518	0.652	0.545	0.438	0.688	0.607	0.527	1	1	1	1	1	1	0.768	0.375	0.071
	T0569	1	0.937	0.571	0.952	0.857	0.746	0.889	0.746	0.54	1	1	1	1	1	1	0.762	0.413	0.063
	T0571	0.977	0.873	0.553	0.75	0.693	0.613	0.667	0.58	0.53	1	1	1	0.993	0.983	0.977	0.737	0.327	0.063
	T0572	0.883	0.636	0.195	0.195	0.195	0.195	0.195	0.169	0.156	1	1	1	1	0.909	0.727	0.714	0.273	0.052
	T0573	0.996	0.919	0.609	0.859	0.762	0.669	0.831	0.746	0.738	1	1	1	1	1	1	0.669	0.302	0.048
	T0574	0.968	0.84	0.521	0.564	0.479	0.34	0.521	0.479	0.447	1	1	1	1	1	1	0.734	0.415	0.074
	T0576	0.992	0.902	0.564	0.842	0.774	0.692	0.865	0.835	0.805	1	1	1	1	1	1	0.707	0.376	0.068
	T0578	0.993	0.95	0.603	0.766	0.61	0.504	0.922	0.887	0.823	1	1	1	1	1	1	0.702	0.277	0.028
	T0580	1	0.955	0.685	0.876	0.843	0.787	0.809	0.742	0.742	1	1	1	1	1	1	0.775	0.472	0.079
	T0581	0.951	0.824	0.431	0.343	0.275	0.245	0.392	0.275	0.225	1	1	1	1	1	0.912	0.676	0.284	0.039
	T0582	0.974	0.825	0.491	0.456	0.395	0.333	0.5	0.404	0.404	1	1	1	1	1	1	0.614	0.237	0.053
	T0584	0.961	0.841	0.474	0.511	0.465	0.411	0.613	0.553	0.538	1	1	1	1	1	0.973	0.727	0.306	0.054
	T0585	0.966	0.834	0.512	0.722	0.663	0.624	0.707	0.644	0.61	1	1	1	1	0.976	0.961	0.717	0.312	0.054
	T0586	0.939	0.758	0.394	0.333	0.273	0.121	0.515	0.515	0.515	1	1	1	1	1	1	0.606	0.242	0.03
	T0588	0.941	0.761	0.44	0.509	0.445	0.37	0.464	0.37	0.338	1	1	1	0.989	0.965	0.92	0.71	0.351	0.054
	T0589	0.963	0.78	0.366	0.146	0.085	0.061	0.293	0.244	0.195	1	1	1	1	0.988	0.963	0.72	0.28	0.049
	T0590	1	0.9	0.529	0.9	0.786	0.571	0.686	0.586	0.571	1	1	1	1	1	1	0.714	0.371	0.029
	T0591	0.995	0.917	0.621	0.895	0.836	0.761	0.866	0.78	0.737	1	1	1	1	1	1	0.742	0.344	0.065
	T0592	0.992	0.906	0.547	0.773	0.68	0.547	0.797	0.742	0.695	1	1	1	1	1	1	0.75	0.32	0.055
	T0594	0.992	0.919	0.508	0.887	0.766	0.645	0.903	0.855	0.823	1	1	1	1	1	1	0.718	0.274	0.048
	T0596	1	0.96	0.62	0.96	0.92	0.88	1	1	1	1	1	1	1	1	1	0.68	0.3	0.04
	T0597	0.941	0.804	0.482	0.554	0.515	0.477	0.616	0.567	0.549	1	1	1	0.979	0.961	0.946	0.701	0.309	0.054
	T0598	0.952	0.816	0.488	0.384	0.344	0.344	0.432	0.424	0.424	1	1	1	1	1	0.992	0.704	0.264	0.032
	T0599	0.926	0.702	0.355	0.383	0.333	0.232	0.393	0.352	0.322	1	1	1	1	0.97	0.866	0.735	0.355	0.074
	T0600	0.99	0.861	0.495	0.535	0.535	0.436	0.535	0.495	0.485	1	1	1	1	1	1	1	1	1
	T0601	0.972	0.845	0.503	0.584	0.568	0.522	0.6	0.527	0.513	1	1	1	1	1	0.965	0.564	0.418	0.12
	T0602	1	0.872	0.489	0.638	0.638	0.638	0.617	0.596	0.596	1	1	1	1	1	1	0.702	0.426	0.064
	T0603	0.985	0.887	0.492	0.609	0.583	0.553	0.639	0.56	0.549	1	1	1	1	1	0.996	0.673	0.331	0.06
	T0604	0.992	0.902	0.552	0.791	0.689	0.563	0.81	0.684	0.614	1	1	1	1	1	0.998	0.699	0.32	0.053
	T0605	0.851	0.489	0.128	0	0	0	0	0	0	1	1	1	1	0.979	0.553	0.766	0.298	0.021
	T0606	1	0.956	0.664	0.85	0.726	0.611	0.894	0.743	0.681	1	1	1	1	1	1	0.655	0.283	0.035
	T0607	0.98	0.89	0.558	0.763	0.703	0.64	0.769	0.62	0.591	1	1	1	1	1	0.993	0.721	0.327	0.062
	T0608	1	0.942	0.572	0.757	0.63	0.539	0.737	0.597	0.547	1	1	1	1	1	1	0.683	0.305	0.058
	T0609	0.969	0.809	0.448	0.657	0.519	0.38	0.691	0.515	0.475	1	1	1	1	0.991	0.972	0.682	0.306	0.062
	T0610	0.964	0.74	0.408	0.574	0.515	0.438	0.568	0.515	0.485	1	1	1	1	0.988	0.917	0.728	0.337	0.059
	T0611	0.99	0.898	0.587	0.791	0.714	0.643	0.827	0.765	0.76	1	1	1	1	1	1	0.724	0.301	0.046
	T0613	0.981	0.891	0.63	0.826	0.774	0.713	0.826	0.766	0.74	1	1	1	1	1	0.992	0.717	0.332	0.075
	T0614	1	0.922	0.641	0.906	0.859	0.766	0.922	0.844	0.812	1	1	1	1	1	1	0.656	0.359	0.062
	T0615	0.933	0.736	0.362	0.399	0.35	0.301	0.399	0.344	0.319	1	1	1	1	0.994	0.871	0.712	0.313	0.037
	T0617	0.906	0.711	0.383	0.273	0.227	0.203	0.32	0.234	0.195	1	1	1	1	1	0.93	0.969	0.5	0.062
	T0618	1	0.898	0.639	0.669	0.633	0.572	0.807	0.747	0.699	1	1	1	1	1	1	0.675	0.289	0.03
	T0620	0.986	0.872	0.546	0.72	0.681	0.603	0.709	0.621	0.582	1	1	1	1	1	0.982	0.699	0.319	0.06
	T0621	1	0.917	0.545	0.891	0.814	0.692	0.84	0.737	0.705	1	1	1	1	1	1	0.699	0.333	0.064
	T0622	0.982	0.904	0.509	0.667	0.614	0.596	0.833	0.772	0.711	1	1	1	1	1	1	0.684	0.272	0.079
	T0623	0.961	0.804	0.508	0.48	0.408	0.369	0.497	0.385	0.369	1	1	1	1	1	0.983	0.676	0.279	0.017
	T0626	0.993	0.918	0.562	0.846	0.82	0.749	0.929	0.903	0.888	1	1	1	1	1	1	0.704	0.277	0.045
	T0628	1	0.946	0.591	0.986	0.943	0.889	0.885	0.717	0.674	1	1	1	1	1	1	1	0.584	0.115
	T0629	0.815	0.545	0.285	0.235	0.215	0.145	0.16	0.075	0.06	0.995	0.985	0.965	0.855	0.785	0.645	0.775	0.385	0.045
	T0630	0.991	0.913	0.635	0.8	0.765	0.713	0.826	0.713	0.704	1	1	1	1	1	1	0.678	0.348	0.061
	T0632	1	0.973	0.6	0.873	0.809	0.745	0.782	0.664	0.618	1	1	1	1	1	1	1	0.6	0.145
	T0635	0.994	0.87	0.59	0.845	0.783	0.708	0.87	0.826	0.795	1	1	1	0.994	0.994	0.975	0.665	0.317	0.05
	T0636	0.965	0.795	0.442	0.51	0.5	0.481	0.538	0.538	0.538	1	1	1	1	1	0.994	0.683	0.301	0.054
	T0638	0.921	0.73	0.394	0.349	0.307	0.261	0.336	0.27	0.249	1	1	1	1	0.988	0.876	0.656	0.299	0.054
	T0639	0.982	0.866	0.518	0.741	0.607	0.571	0.812	0.696	0.643	1	1	1	1	1	1	0.696	0.339	0.062
	T0640	0.995	0.937	0.599	0.783	0.725	0.686	0.845	0.821	0.787	1	1	1	1	1	1	0.623	0.256	0.034
	T0641	0.993	0.907	0.5	0.868	0.804	0.725	0.889	0.811	0.775	1	1	1	1	1	1	1	0.607	0.118
	Average	0.970063	0.845281	0.50499	0.650271	0.588573	0.516385	0.66076	0.579406	0.54701	0.999948	0.999844	0.999635	0.997917	0.993052	0.961698	0.727417	0.353458	0.0785
		0.9701	0.8453	0.505	0.6503	0.5886	0.5164	0.6608	0.5794	0.547	0.9999	0.9998	0.9996	0.9979	0.9931	0.9617	0.7274	0.3535	0.0785
					Supplementary Table 7.2 Precision all consensus classifiers for CASP-9 targets
		Decision Tree			Gaussian NB			LDA			SVM			Random Forest			MLP
		DT-1	DT-2	DT-3	GNB-1	GNB-2	GNB-3	LDA-1	LDA-2	LDA-3	SVM-1	SVM-2	SVM-3	RF-1	RF-2	RF-3	MLP-1	MLP-2	MLP-3
	T0515	0.956	0.981	0.989	0.996	0.996	0.996	0.997	0.997	0.997	0.951	0.951	0.951	0.951	0.954	0.971	0.946	0.923	0.889
	T0518	0.921	0.932	0.925	1	1	1	1	1	1	0.912	0.912	0.912	0.912	0.911	0.91	0.911	0.891	0.792
	T0520	0.958	0.951	0.948	1	1	1	1	1	1	0.96	0.96	0.96	0.96	0.96	0.959	0.961	0.938	0.9
	T0521	0.988	0.986	0.989	0.985	0.984	0.983	0.986	0.986	0.985	0.988	0.988	0.988	0.988	0.988	0.988	0.982	0.951	0.833
	T0522	1	1	1	1	1	1	1	1	1	1	1	1	1	1	1	1	1	1
	T0523	1	1	1	1	1	1	1	1	1	1	1	1	1	1	1	1	1	1
	T0524	0.997	0.996	0.994	0.996	1	1	1	1	1	0.997	0.997	0.997	0.997	0.997	0.997	0.996	1	1
	T0525	1	1	1	1	1	1	1	1	1	1	1	1	1	1	1	1	1	1
	T0526	1	1	1	1	1	1	1	1	1	1	1	1	1	1	1	1	1	1
	T0527	0.823	0.877	0.857	0.929	0.92	0.909	0.948	0.942	0.934	0.81	0.81	0.81	0.81	0.81	0.829	0.78	0.848	0.75
	T0528	0.976	0.975	0.974	0.967	0.963	0.956	0.968	0.96	0.956	0.976	0.976	0.976	0.976	0.976	0.976	0.977	0.975	0.944
	T0529	0.981	0.99	0.996	1	1	1	1	1	1	0.971	0.971	0.96	0.976	0.981	0.986	0.957	0.949	0.895
	T0530	0.722	0.72	0.667	0.591	0.5	0.422	0.609	0.55	0.534	0.727	0.727	0.727	0.727	0.727	0.727	0.703	0.724	0.833
	T0531	1	1	1	?	?	?	?	?	?	1	1	1	1	1	1	1	1	1
	T0532	0.942	0.941	0.938	0.949	0.944	0.937	0.942	0.943	0.939	0.943	0.943	0.943	0.943	0.943	0.942	0.94	0.954	0.926
	T0533	0.969	0.97	0.977	0.967	0.966	0.96	0.964	0.957	0.955	0.97	0.97	0.97	0.97	0.97	0.97	0.962	0.972	1
	T0534	0.942	0.949	0.97	0.945	0.942	0.936	0.942	0.919	0.91	0.94	0.94	0.94	0.94	0.94	0.94	0.942	0.944	0.889
	T0536	0.685	0.691	0.73	0.824	0.809	0.786	0.864	0.85	0.847	0.662	0.662	0.662	0.662	0.662	0.756	0.642	0.571	1
	T0537	0.862	0.892	0.927	0.983	0.982	0.98	0.976	0.981	0.98	0.847	0.847	0.847	0.87	0.883	0.893	0.845	0.843	0.722
	T0538	1	1	1	?	?	?	?	?	?	1	1	1	1	1	1	1	1	1
	T0539	0.915	0.97	1	?	?	?	?	?	?	0.923	0.923	0.923	0.923	0.938	0.967	0.913	0.95	0.833
	T0541	0.953	0.959	0.925	0.906	0.88	0.833	0.857	0.833	0.8	0.956	0.956	0.956	0.956	0.956	0.955	0.956	0.974	1
	T0542	0.975	0.987	0.996	1	1	1	1	1	1	0.969	0.969	0.969	0.969	0.972	0.982	0.971	0.96	0.939
	T0543	0.553	0.567	0.57	0.57	0.572	0.593	0.568	0.594	0.604	0.545	0.545	0.545	0.548	0.551	0.575	0.534	0.524	0.549
	T0544	1	1	1	1	1	1	1	1	1	1	1	1	1	1	1	1	1	1
	T0547	0.956	0.955	0.961	0.952	0.95	0.954	0.956	0.963	0.966	0.956	0.956	0.956	0.956	0.956	0.956	0.955	0.957	0.933
	T0548	0.966	0.958	0.953	0.966	0.961	1	0.949	0.98	1	0.967	0.967	0.967	0.967	0.967	0.966	0.967	0.967	0.966
	T0550	0.929	0.926	0.935	0.922	0.933	0.929	0.919	0.918	0.914	0.932	0.932	0.932	0.931	0.929	0.928	0.925	0.947	0.81
	T0551	1	1	1	1	1	1	1	1	1	1	1	1	1	1	1	1	1	1
	T0553	0.548	0.564	0.632	0.557	0.56	0.53	0.577	0.506	0.493	0.544	0.544	0.544	0.544	0.544	0.544	0.556	0.578	0.5
	T0557	0.884	0.894	0.897	0.843	0.871	0.945	0.857	0.948	0.981	0.868	0.868	0.868	0.868	0.874	0.895	0.881	0.941	0.875
	T0558	0.949	0.945	0.939	0.943	0.939	0.933	0.962	0.962	0.964	0.95	0.95	0.95	0.95	0.95	0.95	0.937	0.904	0.81
	T0559	1	1	1	1	1	1	1	1	1	1	1	1	1	1	1	1	1	1
	T0560	1	1	1	1	1	1	1	1	1	1	1	1	1	1	1	1	1	1
	T0561	0.985	0.984	0.987	0.98	0.98	0.979	0.981	0.98	0.98	0.986	0.986	0.986	0.986	0.986	0.985	0.981	0.98	1
	T0562	1	1	1	1	1	1	1	1	1	1	1	1	1	1	1	1	1	1
	T0563	0.831	0.827	0.815	0.841	0.853	0.882	0.834	0.826	0.812	0.829	0.829	0.829	0.829	0.829	0.829	0.841	0.795	0.857
	T0564	1	1	1	1	1	1	1	1	1	1	1	1	1	1	1	1	1	1
	T0565	0.961	0.961	0.966	0.968	0.964	0.964	0.972	0.977	0.975	0.958	0.958	0.958	0.958	0.958	0.958	0.953	0.917	0.864
	T0567	0.992	0.992	1	1	1	1	1	1	1	0.992	0.992	0.992	0.992	0.992	0.992	1	1	1
	T0568	0.781	0.768	0.784	0.839	0.813	0.778	0.846	0.829	0.808	0.789	0.789	0.789	0.789	0.789	0.789	0.804	0.84	1
	T0569	1	1	1	1	1	1	1	1	1	1	1	1	1	1	1	1	1	1
	T0571	0.913	0.932	0.943	0.926	0.929	0.939	0.913	0.93	0.93	0.915	0.915	0.915	0.914	0.913	0.913	0.909	0.899	0.95
	T0572	1	1	1	1	1	1	1	1	1	1	1	1	1	1	1	1	1	1
	T0573	0.843	0.844	0.844	0.899	0.909	0.922	0.888	0.894	0.893	0.841	0.841	0.841	0.841	0.841	0.841	0.856	0.852	0.667
	T0574	0.85	0.849	0.845	0.768	0.738	0.667	0.754	0.738	0.724	0.855	0.855	0.855	0.855	0.855	0.855	0.852	0.867	0.875
	T0576	0.886	0.909	0.926	1	1	1	1	1	1	0.853	0.853	0.853	0.853	0.875	0.893	0.847	0.847	0.9
	T0578	0.952	0.957	0.955	1	1	1	1	1	1	0.953	0.953	0.953	0.953	0.953	0.953	0.943	0.929	0.8
	T0580	1	1	1	1	1	1	1	1	1	1	1	1	1	1	1	1	1	1
	T0581	0.843	0.84	0.846	0.66	0.609	0.625	0.69	0.609	0.561	0.85	0.85	0.85	0.85	0.85	0.838	0.821	0.806	0.667
	T0582	0.566	0.556	0.528	0.486	0.459	0.447	0.518	0.489	0.505	0.553	0.553	0.553	0.553	0.556	0.57	0.534	0.45	0.429
	T0584	0.991	0.993	0.994	1	1	1	0.99	1	1	0.991	0.991	0.991	0.991	0.991	0.991	0.988	1	1
	T0585	0.943	0.95	0.955	0.987	0.986	0.985	0.986	0.985	0.984	0.94	0.94	0.94	0.94	0.939	0.938	0.936	0.955	1
	T0586	0.292	0.284	0.277	0.186	0.176	0.111	0.254	0.298	0.315	0.303	0.303	0.303	0.303	0.303	0.303	0.299	0.286	0.25
	T0588	0.97	0.963	0.948	0.945	0.938	0.926	0.94	0.926	0.92	0.971	0.971	0.971	0.971	0.97	0.969	0.96	0.956	0.952
	T0589	0.18	0.165	0.132	0.041	0.025	0.02	0.083	0.078	0.066	0.703786	0.703786	0.703786	0.183	0.181	0.178	0.186	0.167	0.174
	T0590	0.583	0.618	0.698	0.829	0.887	0.909	0.828	0.911	0.93	0.579	0.579	0.579	0.579	0.579	0.583	0.649	0.703	0.4
	T0591	0.954	0.961	0.967	0.994	0.994	0.996	0.997	0.997	1	0.954	0.954	0.954	0.954	0.954	0.954	0.955	0.955	1
	T0592	1	1	1	1	1	1	1	1	1	1	1	1	1	1	1	1	1	1
	T0594	1	1	1	1	1	1	1	1	1	1	1	1	1	1	1	1	1	1
	T0596	0.254	0.267	0.284	0.329	0.336	0.346	0.314	0.316	0.323	0.254	0.254	0.254	0.254	0.254	0.254	0.252	0.273	0.333
	T0597	0.951	0.954	0.969	0.973	0.985	0.984	0.976	0.978	0.977	0.939	0.939	0.939	0.943	0.949	0.961	0.928	0.902	0.955
	T0598	0.856	0.85	0.884	0.906	0.935	0.956	0.885	0.964	0.964	0.862	0.862	0.862	0.862	0.862	0.861	0.854	0.805	0.8
	T0599	0.955	0.948	0.949	0.921	0.931	0.934	0.917	0.935	0.944	0.956	0.956	0.956	0.956	0.954	0.952	0.964	0.985	1
	T0600	0.926	0.916	0.862	0.871	0.871	0.863	0.871	0.862	0.86	0.927	0.927	0.927	0.927	0.927	0.927	0.927	0.927	0.927
	T0601	1	1	1	1	1	1	1	1	1	1	1	1	1	1	1	1	1	1
	T0602	0.443	0.461	0.451	0.638	0.682	0.769	0.853	0.848	0.848	0.439	0.439	0.439	0.439	0.439	0.439	0.407	0.476	0.375
	T0603	0.932	0.94	0.956	0.964	0.963	0.961	0.966	0.961	0.961	0.92	0.92	0.92	0.924	0.927	0.943	0.909	0.957	0.941
	T0604	0.998	0.998	1	1	1	1	1	1	1	0.996	0.996	0.996	0.996	0.996	1	0.995	0.988	0.966
	T0605	0.851	0.92	0.857	?	?	?	?	?	?	0.839	0.839	0.839	0.839	0.885	1	0.8	0.824	0.5
	T0606	0.743	0.745	0.75	0.78	0.781	0.75	0.815	0.808	0.794	0.749	0.748	0.748	0.739	0.739	0.739	0.712	0.64	0.333
	T0607	1	1	1	1	1	1	1	1	1	1	1	1	1	1	1	1	1	1
	T0608	0.924	0.923	0.946	0.902	0.884	0.868	0.899	0.879	0.869	0.924	0.924	0.924	0.924	0.924	0.924	0.902	0.86	0.875
	T0609	1	1	1	1	1	1	1	1	1	1	1	1	1	1	1	1	1	1
	T0610	0.994	1	1	1	1	1	1	1	1	0.994	0.994	0.994	0.994	0.994	1	0.992	1	1
	T0611	0.928	0.921	0.935	0.975	0.979	1	0.982	0.987	0.987	0.929	0.929	0.929	0.929	0.929	0.933	0.922	0.894	0.9
	T0613	0.977	0.979	0.977	0.973	0.976	0.974	0.973	0.971	0.975	0.978	0.978	0.978	0.978	0.978	0.978	0.974	0.967	1
	T0614	0.538	0.567	0.631	0.667	0.743	0.742	0.694	0.692	0.693	0.538	0.538	0.538	0.538	0.538	0.552	0.545	0.605	0.667
	T0615	1	1	1	1	1	1	1	1	1	1	1	1	1	1	1	1	1	1
	T0617	0.967	0.968	1	1	1	1	1	1	1	0.97	0.97	0.97	0.97	0.97	0.967	0.969	0.955	0.8
	T0618	1	1	1	1	1	1	1	1	1	1	1	1	1	1	1	1	1	1
	T0620	0.952	0.946	0.951	0.935	0.932	0.924	0.935	0.926	0.921	0.953	0.953	0.953	0.953	0.953	0.952	0.961	0.957	0.895
	T0621	1	1	1	1	1	1	1	1	1	1	1	1	1	1	1	1	1	1
	T0622	0.933	0.928	0.935	0.905	0.897	0.919	0.931	0.936	0.931	0.934	0.934	0.934	0.934	0.934	0.934	0.929	0.939	0.9
	T0623	0.891	0.929	1	1	1	1	1	1	1	0.877	0.877	0.877	0.882	0.895	0.921	0.871	0.877	0.75
	T0626	1	1	1	1	1	1	1	1	1	1	1	1	1	1	1	1	1	1
	T0628	1	1	1	1	1	1	1	1	1	1	1	1	1	1	1	1	1	1
	T0629	1	1	1	1	1	1	1	1	1	1	1	1	1	1	1	1	1	1
	T0630	0.991	0.991	0.986	0.989	0.989	0.988	0.99	0.988	0.988	0.991	0.991	0.991	0.991	0.991	0.991	0.987	0.976	1
	T0632	0.738	0.759	0.825	1	1	1	0.925	0.961	0.971	0.724	0.724	0.724	0.724	0.724	0.738	0.724	0.725	0.727
	T0635	0.92	0.927	0.913	0.958	0.955	0.958	0.952	0.971	0.97	0.92	0.92	0.92	0.92	0.92	0.924	0.922	0.911	0.8
	T0636	0.977	0.992	1	1	1	1	1	1	1	0.975	0.975	0.975	0.975	0.975	0.987	0.968	1	1
	T0638	0.949	0.972	0.99	1	1	1	1	1	1	0.953	0.953	0.953	0.953	0.952	0.946	0.935	0.911	0.867
	T0639	1	1	1	1	1	1	1	1	1	1	1	1	1	1	1	1	1	1
	T0640	0.888	0.89	0.925	0.936	0.932	0.928	0.936	0.939	0.937	0.885	0.885	0.885	0.885	0.885	0.885	0.872	0.914	0.875
	T0641	1	1	1	1	1	1	1	1	1	1	1	1	1	1	1	1	1	1
	average	0.897313	0.902292	0.907031	0.910457	0.909815	0.908652	0.914446	0.914978	0.913859	0.901102	0.901092	0.900977	0.89601	0.897365	0.902104	0.892437	0.89226	0.870406
		0.8973	0.9023	0.907	0.9105	0.9098	0.9087	0.9144	0.915	0.9139	0.9011	0.9011	0.901	0.896	0.8974	0.9021	0.8924	0.8923	0.8704
						Supplementary Table 7.3 Accuracy of all consensus classifiers on CASP9 targets
		Decision Tree			Gaussian NB			LDA			SVM			Random Forest			MLP
		DT-1	DT-2	DT-3	GNB-1	GNB-2	GNB-3	LDA-1	LDA-2	LDA-3	SVM-1	SVM-2	SVM-3	RF-1	RF-2	RF-3	MLP-1	MLP-2	MLP-3
	T0515	0.948424	0.902579	0.570201	0.848138	0.819484	0.733524	0.899713	0.873926	0.868195	0.951289	0.951289	0.951289	0.951289	0.954155	0.971347	0.616046	0.269341	0.0888252
	T0518	0.911765	0.834559	0.507353	0.768382	0.654412	0.540441	0.713235	0.595588	0.555147	0.911765	0.911765	0.911765	0.911765	0.908088	0.893382	0.908088	0.511029	0.139706
	T0520	0.924855	0.791908	0.439306	0.595376	0.560694	0.49711	0.583815	0.537572	0.50289	0.959538	0.959538	0.959538	0.959538	0.959538	0.936416	0.728324	0.283237	0.0867052
	T0521	0.97546	0.883436	0.533742	0.815951	0.748466	0.705521	0.865031	0.840491	0.822086	0.98773	0.98773	0.98773	0.98773	0.98773	0.98773	0.662577	0.239264	0.0368098
	T0522	0.991525	0.881356	0.466102	0.694915	0.635593	0.610169	0.754237	0.627119	0.59322	1	1	1	1	1	1	0.779661	0.398305	0.0762712
	T0523	0.990385	0.932692	0.663462	0.932692	0.903846	0.875	0.990385	0.980769	0.961538	1	1	1	1	1	1	0.711538	0.298077	0.0384615
	T0524	0.983819	0.919094	0.566343	0.854369	0.754045	0.653722	0.873786	0.757282	0.718447	0.996764	0.996764	0.996764	0.996764	0.996764	0.993528	0.724919	0.339806	0.0453074
	T0525	0.979899	0.80402	0.371859	0.432161	0.41206	0.39196	0.472362	0.432161	0.432161	1	1	1	1	0.994975	0.914573	0.698492	0.246231	0.0703518
	T0526	0.978102	0.879562	0.565693	0.813869	0.748175	0.667883	0.682482	0.551095	0.518248	1	1	1	1	0.99635	0.959854	0.729927	0.335766	0.0693431
	T0527	0.825397	0.825397	0.507937	0.571429	0.52381	0.47619	0.738095	0.674603	0.611111	0.809524	0.809524	0.809524	0.809524	0.809524	0.833333	0.555556	0.373016	0.206349
	T0528	0.967742	0.854839	0.521505	0.715054	0.623656	0.526882	0.728495	0.583333	0.52957	0.975806	0.975806	0.975806	0.975806	0.975806	0.975806	0.706989	0.333333	0.0672043
	T0529	0.942134	0.790235	0.446655	0.555154	0.518987	0.470163	0.585895	0.473779	0.41953	0.971067	0.971067	0.971067	0.976492	0.981917	0.916817	0.739602	0.36528	0.0976492
	T0530	0.707071	0.636364	0.434343	0.393939	0.272727	0.20202	0.424242	0.333333	0.313131	0.727273	0.727273	0.727273	0.727273	0.727273	0.727273	0.575758	0.40404	0.313131
	T0531	0.836735	0.428571	0.0612245	0	0	0	0	0	0	1	1	1	1	1	0.77551	0.653061	0.285714	0.0408163
	T0532	0.932653	0.846939	0.542857	0.734694	0.634694	0.508163	0.683673	0.567347	0.528571	0.942857	0.942857	0.942857	0.942857	0.940816	0.926531	0.720408	0.377551	0.104082
	T0533	0.962963	0.885522	0.589226	0.89899	0.855219	0.723906	0.821549	0.673401	0.639731	0.969697	0.969697	0.969697	0.969697	0.969697	0.969697	0.676768	0.367003	0.0942761
	T0534	0.932065	0.866848	0.576087	0.758152	0.67663	0.543478	0.595109	0.423913	0.380435	0.940217	0.940217	0.940217	0.940217	0.940217	0.940217	0.722826	0.36413	0.116848
	T0536	0.683824	0.647059	0.551471	0.580882	0.551471	0.514706	0.691176	0.647059	0.639706	0.661765	0.661765	0.661765	0.661765	0.661765	0.786765	0.536765	0.382353	0.375
	T0537	0.860274	0.832877	0.60274	0.936986	0.89863	0.821918	0.810959	0.720548	0.690411	0.846575	0.846575	0.846575	0.873973	0.887671	0.89863	0.652055	0.416438	0.175342
	T0538	0.789474	0.263158	0.131579	0	0	0	0	0	0	1	1	1	1	1	0.5	0.763158	0.315789	0.0789474
	T0539	0.830769	0.553846	0.261538	0.0769231	0.0769231	0.0769231	0.0769231	0.0769231	0.0769231	0.923077	0.923077	0.923077	0.923077	0.938462	0.953846	0.661538	0.353846	0.138462
	T0541	0.911111	0.788889	0.422222	0.333333	0.255556	0.177778	0.211111	0.177778	0.144444	0.955556	0.955556	0.955556	0.955556	0.955556	0.944444	0.733333	0.444444	0.144444
	T0542	0.95122	0.836237	0.513937	0.61324	0.608014	0.576655	0.625436	0.571429	0.550523	0.968641	0.968641	0.968641	0.968641	0.966899	0.939024	0.705575	0.350174	0.0818815
	T0543	0.555683	0.561424	0.514351	0.529277	0.525832	0.536165	0.52698	0.537313	0.540758	0.54535	0.54535	0.54535	0.551091	0.555683	0.595867	0.504018	0.470723	0.46039
	T0544	1	0.966387	0.689076	1	1	0.848739	0.957983	0.89916	0.865546	1	1	1	1	1	1	0.714286	0.277311	0.0168067
	T0547	0.954622	0.894118	0.603361	0.801681	0.736134	0.668908	0.848739	0.764706	0.72605	0.956303	0.956303	0.956303	0.956303	0.956303	0.956303	0.694118	0.332773	0.087395
	T0548	0.933333	0.766667	0.466667	0.633333	0.555556	0.511111	0.622222	0.577778	0.566667	0.966667	0.966667	0.966667	0.966667	0.966667	0.944444	0.966667	0.966667	0.944444
	T0550	0.897833	0.786378	0.479876	0.671827	0.628483	0.55418	0.616099	0.510836	0.482972	0.931889	0.931889	0.931889	0.922601	0.894737	0.879257	0.668731	0.383901	0.108359
	T0551	1	0.862069	0.534483	0.448276	0.293103	0.12069	0.5	0.224138	0.189655	1	1	1	1	1	1	0.603448	0.5	0.0862069
	T0553	0.552	0.576	0.616	0.56	0.552	0.496	0.576	0.464	0.448	0.544	0.544	0.544	0.544	0.544	0.544	0.536	0.512	0.456
	T0557	0.852713	0.767442	0.488372	0.503876	0.488372	0.511628	0.55814	0.534884	0.534884	0.868217	0.868217	0.868217	0.868217	0.868217	0.891473	0.875969	0.596899	0.178295
	T0558	0.946043	0.859712	0.564748	0.830935	0.773381	0.697842	0.830935	0.744604	0.708633	0.94964	0.94964	0.94964	0.94964	0.94964	0.94964	0.701439	0.323741	0.0971223
	T0559	0.962264	0.792453	0.490566	0.45283	0.433962	0.396226	0.509434	0.490566	0.490566	1	1	1	1	1	1	0.603774	0.283019	0.0943396
	T0560	1	0.982759	0.568966	1	0.965517	0.87931	1	0.965517	0.896552	1	1	1	1	1	1	0.689655	0.275862	0.0517241
	T0561	0.931034	0.855172	0.531034	0.682759	0.668966	0.641379	0.703448	0.668966	0.662069	0.986207	0.986207	0.986207	0.986207	0.972414	0.889655	0.703448	0.337931	0.0689655
	T0562	0.981308	0.915888	0.588785	0.504673	0.373832	0.308411	0.813084	0.570093	0.514019	1	1	1	1	1	1	0.607477	0.28972	0.0560748
	T0563	0.825095	0.775665	0.532319	0.676806	0.589354	0.539924	0.676806	0.596958	0.551331	0.828897	0.828897	0.828897	0.828897	0.828897	0.828897	0.676806	0.357414	0.209125
	T0564	0.917808	0.643836	0.383562	0.39726	0.39726	0.383562	0.39726	0.328767	0.246575	1	1	1	1	0.945205	0.69863	0.69863	0.342466	0.109589
	T0565	0.948387	0.883871	0.577419	0.806452	0.716129	0.632258	0.790323	0.703226	0.667742	0.958065	0.958065	0.958065	0.958065	0.958065	0.958065	0.722581	0.364516	0.0935484
	T0567	0.984496	0.937984	0.705426	0.968992	0.860465	0.736434	0.883721	0.744186	0.705426	0.992248	0.992248	0.992248	0.992248	0.992248	0.992248	0.75969	0.387597	0.0775194
	T0568	0.753521	0.683099	0.507042	0.626761	0.542254	0.457746	0.65493	0.591549	0.528169	0.788732	0.788732	0.788732	0.788732	0.788732	0.788732	0.669014	0.450704	0.267606
	T0569	1	0.936508	0.571429	0.952381	0.857143	0.746032	0.888889	0.746032	0.539683	1	1	1	1	1	1	0.761905	0.412698	0.0634921
	T0571	0.893293	0.82622	0.560976	0.716463	0.670732	0.609756	0.637195	0.57622	0.533537	0.914634	0.914634	0.914634	0.908537	0.89939	0.893293	0.692073	0.35061	0.140244
	T0572	0.883117	0.636364	0.194805	0.194805	0.194805	0.194805	0.194805	0.168831	0.155844	1	1	1	1	0.909091	0.727273	0.714286	0.272727	0.0519481
	T0573	0.840678	0.789831	0.576271	0.8	0.735593	0.674576	0.769492	0.711864	0.705085	0.840678	0.840678	0.840678	0.840678	0.840678	0.840678	0.627119	0.369492	0.179661
	T0574	0.827273	0.736364	0.509091	0.481818	0.409091	0.290909	0.445455	0.409091	0.381818	0.854545	0.854545	0.854545	0.854545	0.854545	0.854545	0.663636	0.445455	0.2
	T0576	0.884615	0.839744	0.589744	0.865385	0.807692	0.737179	0.884615	0.858974	0.833333	0.852564	0.852564	0.852564	0.852564	0.878205	0.897436	0.641026	0.410256	0.198718
	T0578	0.945946	0.912162	0.594595	0.777027	0.628378	0.527027	0.925676	0.891892	0.831081	0.952703	0.952703	0.952703	0.952703	0.952703	0.952703	0.675676	0.290541	0.0675676
	T0580	1	0.955056	0.685393	0.876404	0.842697	0.786517	0.808989	0.741573	0.741573	1	1	1	1	1	1	0.775281	0.47191	0.0786517
	T0581	0.808333	0.716667	0.45	0.291667	0.233333	0.233333	0.333333	0.233333	0.191667	0.85	0.85	0.85	0.85	0.85	0.775	0.6	0.333333	0.166667
	T0582	0.572816	0.538835	0.475728	0.432039	0.407767	0.402913	0.466019	0.436893	0.451456	0.553398	0.553398	0.553398	0.553398	0.558252	0.582524	0.490291	0.417476	0.436893
	T0584	0.952381	0.83631	0.47619	0.514881	0.470238	0.416667	0.610119	0.556548	0.541667	0.991071	0.991071	0.991071	0.991071	0.991071	0.964286	0.720238	0.3125	0.0625
	T0585	0.912844	0.802752	0.518349	0.729358	0.674312	0.637615	0.715596	0.655963	0.623853	0.940367	0.940367	0.940367	0.940367	0.917431	0.90367	0.688073	0.33945	0.110092
	T0586	0.293578	0.348624	0.504587	0.357798	0.394495	0.440367	0.394495	0.486239	0.513761	0.302752	0.302752	0.302752	0.302752	0.302752	0.302752	0.449541	0.587156	0.678899
	T0588	0.914062	0.739583	0.432292	0.494792	0.432292	0.359375	0.450521	0.359375	0.328125	0.971354	0.971354	0.971354	0.960938	0.9375	0.893229	0.690104	0.354167	0.078125
	T0589	0.191537	0.240535	0.445434	0.213808	0.231626	0.282851	0.282851	0.334076	0.349666	0.703786	0.703786	0.703786	0.182628	0.182628	0.182628	0.371938	0.612472	0.783964
	T0590	0.586777	0.619835	0.595041	0.834711	0.818182	0.719008	0.735537	0.727273	0.727273	0.578512	0.578512	0.578512	0.578512	0.578512	0.586777	0.61157	0.545455	0.413223
	T0591	0.948718	0.884615	0.617949	0.894872	0.838462	0.769231	0.869231	0.787179	0.748718	0.953846	0.953846	0.953846	0.953846	0.953846	0.953846	0.720513	0.358974	0.107692
	T0592	0.992188	0.90625	0.546875	0.773438	0.679688	0.546875	0.796875	0.742188	0.695312	1	1	1	1	1	1	0.75	0.320312	0.0546875
	T0594	0.991935	0.919355	0.508065	0.887097	0.766129	0.645161	0.903226	0.854839	0.822581	1	1	1	1	1	1	0.717742	0.274194	0.0483871
	T0596	0.253807	0.319797	0.507614	0.492386	0.517766	0.548223	0.446701	0.451777	0.467005	0.253807	0.253807	0.253807	0.253807	0.253807	0.253807	0.406091	0.619289	0.736041
	T0597	0.898305	0.779661	0.498789	0.566586	0.53753	0.501211	0.624697	0.581114	0.564165	0.939467	0.939467	0.939467	0.924939	0.915254	0.912833	0.668281	0.319613	0.108959
	T0598	0.82069	0.717241	0.503448	0.434483	0.413793	0.42069	0.462069	0.489655	0.489655	0.862069	0.862069	0.862069	0.862069	0.862069	0.855172	0.641379	0.310345	0.158621
	T0599	0.887728	0.678851	0.365535	0.37859	0.339426	0.250653	0.386423	0.357702	0.334204	0.955614	0.955614	0.955614	0.955614	0.926893	0.830287	0.720627	0.37859	0.114883
	T0600	0.917431	0.798165	0.458716	0.495413	0.495413	0.412844	0.495413	0.458716	0.449541	0.926606	0.926606	0.926606	0.926606	0.926606	0.926606	0.926606	0.926606	0.926606
	T0601	0.972286	0.845266	0.503464	0.584296	0.568129	0.52194	0.600462	0.526559	0.512702	1	1	1	1	1	0.965358	0.56351	0.418014	0.120092
	T0602	0.448598	0.495327	0.514019	0.682243	0.71028	0.757009	0.785047	0.775701	0.775701	0.439252	0.439252	0.439252	0.439252	0.439252	0.439252	0.420561	0.542056	0.542056
	T0603	0.920415	0.844291	0.512111	0.619377	0.595156	0.567474	0.647059	0.574394	0.564014	0.920415	0.920415	0.920415	0.923875	0.927336	0.941176	0.636678	0.370242	0.131488
	T0604	0.990619	0.900563	0.553471	0.791745	0.690432	0.564728	0.810507	0.684803	0.615385	0.996248	0.996248	0.996248	0.996248	0.996248	0.998124	0.69606	0.318949	0.054409
	T0605	0.75	0.535714	0.25	0.160714	0.160714	0.160714	0.160714	0.160714	0.160714	0.839286	0.839286	0.839286	0.839286	0.875	0.625	0.642857	0.357143	0.160714
	T0606	0.745098	0.72549	0.588235	0.712418	0.647059	0.562092	0.771242	0.679739	0.633987	0.738562	0.751634	0.751634	0.738562	0.738562	0.738562	0.54902	0.352941	0.235294
	T0607	0.98022	0.89011	0.558242	0.762637	0.703297	0.63956	0.769231	0.61978	0.591209	1	1	1	1	1	0.993407	0.720879	0.327473	0.0615385
	T0608	0.923954	0.874525	0.574144	0.69962	0.581749	0.498099	0.680608	0.551331	0.505703	0.923954	0.923954	0.923954	0.923954	0.923954	0.923954	0.638783	0.311787	0.121673
	T0609	0.969136	0.808642	0.447531	0.657407	0.518519	0.37963	0.691358	0.515432	0.475309	1	1	1	1	0.990741	0.972222	0.682099	0.305556	0.0617284
	T0610	0.958824	0.741176	0.411765	0.576471	0.517647	0.441176	0.570588	0.517647	0.488235	0.994118	0.994118	0.994118	0.994118	0.982353	0.917647	0.723529	0.341176	0.0647059
	T0611	0.919431	0.834123	0.578199	0.78673	0.720379	0.668246	0.824645	0.772512	0.767773	0.92891	0.92891	0.92891	0.92891	0.92891	0.933649	0.687204	0.317536	0.109005
	T0613	0.95941	0.874539	0.623616	0.808118	0.760148	0.701107	0.808118	0.749077	0.726937	0.97786	0.97786	0.97786	0.97786	0.97786	0.97048	0.704797	0.335793	0.095941
	T0614	0.537815	0.579832	0.605042	0.705882	0.764706	0.731092	0.739496	0.714286	0.705882	0.537815	0.537815	0.537815	0.537815	0.537815	0.563025	0.521008	0.529412	0.478992
	T0615	0.932515	0.736196	0.361963	0.398773	0.349693	0.300613	0.398773	0.343558	0.319018	1	1	1	1	0.993865	0.871166	0.711656	0.312883	0.0368098
	T0617	0.878788	0.69697	0.401515	0.295455	0.25	0.227273	0.340909	0.257576	0.219697	0.969697	0.969697	0.969697	0.969697	0.969697	0.901515	0.939394	0.492424	0.0757576
	T0618	1	0.89759	0.638554	0.668675	0.63253	0.572289	0.807229	0.746988	0.698795	1	1	1	1	1	1	0.674699	0.289157	0.0301205
	T0620	0.939189	0.831081	0.540541	0.685811	0.648649	0.574324	0.675676	0.591216	0.554054	0.952703	0.952703	0.952703	0.952703	0.952703	0.935811	0.685811	0.337838	0.097973
	T0621	1	0.916667	0.544872	0.891026	0.814103	0.692308	0.839744	0.737179	0.705128	1	1	1	1	1	1	0.698718	0.333333	0.0641026
	T0622	0.918033	0.844262	0.508197	0.622951	0.57377	0.57377	0.786885	0.737705	0.680328	0.934426	0.934426	0.934426	0.934426	0.934426	0.934426	0.655738	0.303279	0.131148
	T0623	0.862745	0.77451	0.568627	0.544118	0.480392	0.446078	0.558824	0.460784	0.446078	0.877451	0.877451	0.877451	0.882353	0.897059	0.911765	0.627451	0.333333	0.132353
	T0626	0.992509	0.917603	0.561798	0.846442	0.820225	0.749064	0.928839	0.902622	0.88764	1	1	1	1	1	1	0.70412	0.277154	0.0449438
	T0628	1	0.946237	0.591398	0.985663	0.942652	0.888889	0.885305	0.716846	0.673835	1	1	1	1	1	1	1	0.584229	0.114695
	T0629	0.815	0.545	0.285	0.235	0.215	0.145	0.16	0.075	0.06	0.995	0.985	0.965	0.855	0.785	0.645	0.775	0.385	0.045
	T0630	0.982759	0.905172	0.62931	0.793103	0.758621	0.706897	0.818966	0.706897	0.698276	0.991379	0.991379	0.991379	0.991379	0.991379	0.991379	0.672414	0.344828	0.0689655
	T0632	0.743421	0.756579	0.618421	0.907895	0.861842	0.815789	0.796053	0.736842	0.710526	0.723684	0.723684	0.723684	0.723684	0.723684	0.743421	0.723684	0.546053	0.342105
	T0635	0.914286	0.817143	0.571429	0.822857	0.765714	0.702857	0.84	0.817143	0.788571	0.92	0.92	0.92	0.914286	0.914286	0.902857	0.64	0.342857	0.114286
	T0636	0.94375	0.79375	0.45625	0.521875	0.5125	0.49375	0.55	0.55	0.55	0.975	0.975	0.975	0.975	0.975	0.98125	0.66875	0.31875	0.078125
	T0638	0.87747	0.72332	0.418972	0.379447	0.339921	0.296443	0.367589	0.304348	0.284585	0.952569	0.952569	0.952569	0.952569	0.940711	0.833992	0.628458	0.304348	0.0909091
	T0639	0.982143	0.866071	0.517857	0.741071	0.607143	0.571429	0.8125	0.696429	0.642857	1	1	1	1	1	1	0.696429	0.339286	0.0625
	T0640	0.884615	0.84188	0.602564	0.760684	0.709402	0.675214	0.811966	0.794872	0.764957	0.884615	0.884615	0.884615	0.884615	0.884615	0.884615	0.58547	0.320513	0.141026
	T0641	0.992857	0.907143	0.5	0.867857	0.803571	0.725	0.889286	0.810714	0.775	1	1	1	1	1	1	1	0.607143	0.117857
	Average	0.872581	0.77649	0.509515	0.635343	0.585981	0.528316	0.645309	0.577945	0.550262	0.900897	0.900929	0.90072	0.894019	0.891101	0.867399	0.680807	0.386891	0.168152
		0.8726	0.7765	0.5095	0.6353	0.586	0.5283	0.6453	0.5779	0.5503	0.9009	0.9009	0.9007	0.894	0.8911	0.8674	0.6808	0.3869	0.1682
						Supplementary Table 7.4 F-measure of all consensus classifiers on CASP9 targets
		Decision Tree			Gaussian NB			LDA			SVM			Random Forest			MLP
		DT-1	DT-2	DT-3	GNB-1	GNB-2	GNB-3	LDA-1	LDA-2	LDA-3	SVM-1	SVM-2	SVM-3	RF-1	RF-2	RF-3	MLP-1	MLP-2	MLP-3
	T0515	0.973185	0.947386	0.710183	0.913135	0.895244	0.837822	0.944914	0.929181	0.925747	0.974885	0.974885	0.974885	0.974885	0.976459	0.985287	0.758478	0.397141	0.0910822
	T0518	0.953324	0.906839	0.649123	0.854525	0.766194	0.663102	0.813056	0.714653	0.677249	0.953975	0.953975	0.953975	0.953975	0.951606	0.943704	0.951606	0.66307	0.140354
	T0520	0.960991	0.88353	0.601037	0.732573	0.702983	0.644986	0.722861	0.682477	0.650472	0.979592	0.979592	0.979592	0.979592	0.979592	0.967425	0.840594	0.42051	0.101887
	T0521	0.988	0.937749	0.693534	0.89852	0.85634	0.82718	0.927751	0.913539	0.902058	0.993964	0.993964	0.993964	0.993964	0.993964	0.993964	0.797244	0.385821	0.0597755
	T0522	0.995984	0.936736	0.635744	0.820059	0.777506	0.757764	0.859749	0.770744	0.744507	1	1	1	1	1	1	0.876404	0.569385	0.141264
	T0523	0.994975	0.965339	0.797354	0.965339	0.94958	0.933333	0.994975	0.990409	0.980632	1	1	1	1	1	1	0.831776	0.459168	0.0732177
	T0524	0.991975	0.957572	0.722909	0.921287	0.859099	0.790079	0.932194	0.861048	0.835856	0.998498	0.998498	0.998498	0.998498	0.998498	0.997	0.840501	0.505232	0.0806142
	T0525	0.989899	0.891353	0.542274	0.603352	0.583569	0.563218	0.641304	0.603352	0.603352	1	1	1	1	0.997494	0.955614	0.822144	0.394864	0.130841
	T0526	0.988878	0.93617	0.722861	0.897464	0.855835	0.800959	0.810939	0.710509	0.682477	1	1	1	1	0.997996	0.979592	0.843931	0.502994	0.129093
	T0527	0.902907	0.894158	0.607902	0.658499	0.605281	0.547776	0.815827	0.760043	0.699405	0.895028	0.895028	0.895028	0.895028	0.895028	0.906506	0.695181	0.415316	0.0558408
	T0528	0.983935	0.921185	0.680564	0.833895	0.768236	0.69016	0.843261	0.736945	0.692606	0.987854	0.987854	0.987854	0.987854	0.987854	0.987854	0.826382	0.4875	0.0895419
	T0529	0.969364	0.877525	0.59381	0.697068	0.663995	0.616874	0.723676	0.62069	0.56425	0.985287	0.985287	0.979592	0.987854	0.990409	0.955059	0.84844	0.51671	0.119458
	T0530	0.828553	0.766316	0.53312	0.56544	0.428571	0.324805	0.595716	0.499802	0.477003	0.841922	0.841922	0.841922	0.841922	0.841922	0.841922	0.712373	0.416157	0.127443
	T0531	0.911268	0.60042	0.114986	0	0	0	0	0	0	1	1	1	1	1	0.873874	0.790079	0.44479	0.0787704
	T0532	0.964928	0.916898	0.695001	0.844049	0.771288	0.663008	0.808407	0.715165	0.681635	0.970664	0.970664	0.970664	0.970664	0.969721	0.962063	0.834938	0.51957	0.102049
	T0533	0.980853	0.939043	0.735712	0.946578	0.922091	0.840211	0.901721	0.804552	0.780557	0.984772	0.984772	0.984772	0.984772	0.984772	0.984772	0.806314	0.523272	0.123827
	T0534	0.964452	0.928047	0.71487	0.859983	0.802508	0.694452	0.738275	0.581213	0.535128	0.969072	0.969072	0.969072	0.969072	0.969072	0.969072	0.835726	0.504248	0.128061
	T0536	0.801931	0.759875	0.601176	0.596139	0.554668	0.500368	0.730677	0.68024	0.671321	0.796631	0.796631	0.796631	0.796631	0.796631	0.861048	0.659509	0.363859	0.106061
	T0537	0.923306	0.902378	0.710515	0.962063	0.937031	0.884524	0.876858	0.805316	0.779422	0.917163	0.917163	0.917163	0.930481	0.937865	0.943476	0.778673	0.525757	0.0793822
	T0538	0.882057	0.416469	0.233216	0	0	0	0	0	0	1	1	1	1	1	0.666667	0.86557	0.480243	0.146432
	T0539	0.907438	0.687971	0.333333	0	0	0	0	0	0	0.959958	0.959958	0.959958	0.959958	0.968008	0.974934	0.792436	0.475375	0.150959
	T0541	0.953	0.880571	0.587085	0.491266	0.39662	0.287869	0.336047	0.287869	0.238298	0.977505	0.977505	0.977505	0.977505	0.977505	0.97122	0.844318	0.59661	0.190045
	T0542	0.975	0.908752	0.665775	0.750781	0.746082	0.720409	0.760074	0.716303	0.697917	0.984256	0.984256	0.984256	0.984256	0.983366	0.968312	0.825551	0.506503	0.105696
	T0543	0.701758	0.671426	0.500433	0.564956	0.543662	0.529326	0.561936	0.53095	0.520317	0.705502	0.705502	0.705502	0.70801	0.710509	0.728015	0.61175	0.400415	0.106549
	T0544	1	0.982706	0.815867	1	1	0.918334	0.97855	0.946814	0.928189	1	1	1	1	1	1	0.833139	0.433829	0.0334317
	T0547	0.976549	0.943872	0.746289	0.88967	0.846908	0.798779	0.91751	0.86433	0.83803	0.977505	0.977505	0.977505	0.977505	0.977505	0.977505	0.8171	0.475117	0.09311
	T0548	0.966	0.867726	0.630426	0.7728	0.71003	0.661312	0.767302	0.724759	0.71134	0.983223	0.983223	0.983223	0.983223	0.983223	0.971469	0.983223	0.983223	0.971469
	T0550	0.945695	0.879254	0.629965	0.800952	0.764812	0.702657	0.757999	0.66555	0.63967	0.964803	0.964803	0.964803	0.959594	0.944246	0.935932	0.797571	0.520632	0.104758
	T0551	1	0.925886	0.696219	0.618785	0.45321	0.215879	0.666667	0.366013	0.319328	1	1	1	1	1	1	0.752339	0.666667	0.158379
	T0553	0.70801	0.713543	0.666954	0.699782	0.666821	0.582685	0.678727	0.543927	0.510366	0.704663	0.704663	0.704663	0.704663	0.704663	0.704663	0.633091	0.459992	0.105546
	T0557	0.918129	0.860812	0.611621	0.648556	0.620579	0.622399	0.698165	0.646933	0.638257	0.929336	0.929336	0.929336	0.929336	0.92883	0.940557	0.932768	0.710729	0.115795
	T0558	0.971932	0.924568	0.717077	0.907728	0.872043	0.822248	0.90591	0.849776	0.824323	0.974359	0.974359	0.974359	0.974359	0.974359	0.974359	0.823798	0.474858	0.118627
	T0559	0.980632	0.883929	0.658618	0.623538	0.6053	0.567335	0.674619	0.658618	0.658618	1	1	1	1	1	1	0.753117	0.441154	0.171846
	T0560	1	0.991427	0.725303	1	0.982706	0.935604	1	0.982706	0.945704	1	1	1	1	1	1	0.816568	0.432602	0.0988593
	T0561	0.964064	0.921802	0.69051	0.811196	0.801496	0.781277	0.8258	0.801496	0.796584	0.992951	0.992951	0.992951	0.992951	0.986	0.941675	0.8258	0.500426	0.106061
	T0562	0.990409	0.956159	0.741347	0.671096	0.544396	0.470948	0.896856	0.726115	0.678996	1	1	1	1	1	1	0.755445	0.449612	0.106061
	T0563	0.903975	0.87192	0.666657	0.794014	0.711319	0.649496	0.795829	0.728133	0.687432	0.906506	0.906506	0.906506	0.906506	0.906506	0.906506	0.794014	0.43877	0.103366
	T0564	0.957247	0.783455	0.554913	0.568361	0.568361	0.554913	0.568361	0.495109	0.396151	1	1	1	1	0.971722	0.822837	0.822837	0.509687	0.198198
	T0565	0.973826	0.937961	0.724031	0.890798	0.831486	0.769277	0.880653	0.820355	0.794225	0.97855	0.97855	0.97855	0.97855	0.97855	0.97855	0.837519	0.527257	0.119172
	T0567	0.992	0.96793	0.825602	0.984256	0.924153	0.846597	0.937865	0.851894	0.825602	0.995984	0.995984	0.995984	0.995984	0.995984	0.995984	0.862344	0.553868	0.130841
	T0568	0.85928	0.810063	0.623828	0.733773	0.652555	0.560467	0.758863	0.70084	0.637927	0.882057	0.882057	0.882057	0.882057	0.882057	0.882057	0.785588	0.518519	0.132586
	T0569	1	0.967475	0.726926	0.97541	0.922994	0.854525	0.941239	0.854525	0.701299	1	1	1	1	1	1	0.864926	0.584572	0.118532
	T0571	0.943916	0.901536	0.697164	0.828759	0.793831	0.741762	0.770849	0.714437	0.675205	0.955614	0.955614	0.955614	0.951864	0.946708	0.943916	0.814013	0.479564	0.118164
	T0572	0.937865	0.777506	0.32636	0.32636	0.32636	0.32636	0.32636	0.289136	0.269896	1	1	1	1	0.952331	0.841922	0.833139	0.428908	0.0988593
	T0573	0.913135	0.879905	0.707496	0.878545	0.829034	0.775384	0.858555	0.813322	0.808135	0.913634	0.913634	0.913634	0.913634	0.913634	0.913634	0.751035	0.445934	0.0895552
	T0574	0.905171	0.844476	0.644575	0.650378	0.58094	0.450407	0.61621	0.58094	0.552738	0.921833	0.921833	0.921833	0.921833	0.921833	0.921833	0.78861	0.561318	0.136459
	T0576	0.936009	0.905486	0.701026	0.914224	0.872604	0.817967	0.927614	0.910082	0.891967	0.920669	0.920669	0.920669	0.920669	0.933333	0.943476	0.770694	0.520805	0.126446
	T0578	0.972068	0.953487	0.739236	0.867497	0.757764	0.670213	0.959417	0.940117	0.902907	0.975934	0.975934	0.975934	0.975934	0.975934	0.975934	0.804846	0.426755	0.0541063
	T0580	1	0.976982	0.813056	0.933902	0.914813	0.880806	0.894417	0.851894	0.851894	1	1	1	1	1	1	0.873239	0.641304	0.146432
	T0581	0.893749	0.831923	0.571067	0.451406	0.378903	0.352011	0.499963	0.378903	0.321183	0.918919	0.918919	0.918919	0.918919	0.918919	0.873435	0.741478	0.420007	0.0736912
	T0582	0.715953	0.664301	0.508828	0.470522	0.424602	0.381669	0.508841	0.442455	0.448889	0.71217	0.71217	0.71217	0.71217	0.714653	0.726115	0.571213	0.31048	0.0943444
	T0584	0.975769	0.910701	0.641902	0.676373	0.634812	0.582566	0.757168	0.71217	0.69961	0.99548	0.99548	0.99548	0.99548	0.99548	0.981918	0.83764	0.468606	0.102467
	T0585	0.954361	0.888229	0.666612	0.833954	0.792866	0.764002	0.823511	0.778809	0.753124	0.969072	0.969072	0.969072	0.969072	0.957143	0.949361	0.811993	0.470339	0.102467
	T0586	0.445472	0.41319	0.3253	0.238682	0.214022	0.115784	0.340208	0.37754	0.390904	0.465081	0.465081	0.465081	0.465081	0.465081	0.465081	0.400429	0.262167	0.0535714
	T0588	0.95528	0.850166	0.601037	0.66163	0.60363	0.528735	0.621311	0.528735	0.494372	0.985287	0.985287	0.985287	0.979917	0.967494	0.943864	0.816287	0.513475	0.102203
	T0589	0.303307	0.272381	0.194024	0.0640214	0.0386364	0.0301235	0.129356	0.118211	0.0986207	0.826144	0.826144	0.826144	0.309383	0.30595	0.300463	0.295629	0.209217	0.0764664
	T0590	0.736576	0.732806	0.601861	0.863042	0.833451	0.701404	0.750341	0.713221	0.707568	0.733376	0.733376	0.733376	0.733376	0.733376	0.736576	0.67995	0.485685	0.0540793
	T0591	0.974069	0.938485	0.756306	0.941906	0.908179	0.862784	0.926894	0.87525	0.84859	0.976459	0.976459	0.976459	0.976459	0.976459	0.976459	0.835133	0.505804	0.122066
	T0592	0.995984	0.950682	0.707175	0.871968	0.809524	0.707175	0.887034	0.851894	0.820059	1	1	1	1	1	1	0.857143	0.484848	0.104265
	T0594	0.995984	0.957791	0.67374	0.940117	0.867497	0.784195	0.949028	0.921833	0.902907	1	1	1	1	1	1	0.835856	0.430141	0.0916031
	T0596	0.405104	0.4178	0.389558	0.490054	0.492229	0.496705	0.47793	0.480243	0.488284	0.405104	0.405104	0.405104	0.405104	0.405104	0.405104	0.367725	0.285864	0.0714209
	T0597	0.945974	0.872601	0.643774	0.706014	0.676367	0.64253	0.755296	0.717833	0.702979	0.96854	0.96854	0.96854	0.960663	0.954962	0.953441	0.798684	0.46031	0.10222
	T0598	0.901451	0.832653	0.628851	0.539386	0.502955	0.505945	0.580592	0.588957	0.588957	0.925886	0.925886	0.925886	0.925886	0.925886	0.921869	0.771779	0.397605	0.0615385
	T0599	0.940276	0.806662	0.51671	0.541017	0.490543	0.371678	0.5502	0.511453	0.480202	0.977505	0.977505	0.977505	0.977505	0.961933	0.906966	0.834067	0.521903	0.137803
	T0600	0.956931	0.887649	0.628873	0.662852	0.662852	0.579319	0.662852	0.628873	0.620223	0.962117	0.962117	0.962117	0.962117	0.962117	0.962117	0.962117	0.962117	0.962117
	T0601	0.985801	0.915989	0.669328	0.737374	0.72449	0.68594	0.75	0.690242	0.678123	1	1	1	1	1	0.982188	0.721228	0.589563	0.214286
	T0602	0.613999	0.603139	0.469232	0.638	0.659267	0.697402	0.716056	0.700011	0.700011	0.610146	0.610146	0.610146	0.610146	0.610146	0.610146	0.515264	0.449614	0.109339
	T0603	0.957767	0.912731	0.649657	0.746441	0.726299	0.702025	0.769189	0.70764	0.698793	0.958333	0.958333	0.958333	0.960499	0.962117	0.968776	0.773397	0.491874	0.112807
	T0604	0.994991	0.947575	0.71134	0.883305	0.815867	0.720409	0.895028	0.812352	0.760843	0.997996	0.997996	0.997996	0.997996	0.997996	0.998999	0.821139	0.483425	0.100487
	T0605	0.851	0.638581	0.222733	0	0	0	0	0	0	0.912452	0.912452	0.912452	0.912452	0.92963	0.71217	0.782631	0.437704	0.0403071
	T0606	0.852553	0.837413	0.704385	0.813497	0.752496	0.673402	0.852674	0.774138	0.733172	0.856489	0.855835	0.855835	0.849914	0.849914	0.849914	0.682312	0.392459	0.0633424
	T0607	0.989899	0.941799	0.716303	0.86557	0.825602	0.780488	0.869418	0.765432	0.742929	1	1	1	1	1	0.996488	0.837885	0.492841	0.116761
	T0608	0.960499	0.932403	0.712928	0.823163	0.735694	0.665035	0.809979	0.711061	0.671388	0.960499	0.960499	0.960499	0.960499	0.960499	0.960499	0.77737	0.4503	0.108789
	T0609	0.984256	0.894417	0.618785	0.792999	0.683344	0.550725	0.817268	0.679868	0.644068	1	1	1	1	0.99548	0.985801	0.810939	0.468606	0.116761
	T0610	0.97877	0.850575	0.579545	0.729352	0.679868	0.609179	0.72449	0.679868	0.653199	0.996991	0.996991	0.996991	0.996991	0.990991	0.956703	0.83974	0.504114	0.111426
	T0611	0.957998	0.909355	0.721216	0.873414	0.82576	0.782715	0.89786	0.861935	0.858752	0.963193	0.963193	0.963193	0.963193	0.963193	0.965339	0.811091	0.450367	0.0875264
	T0613	0.978996	0.932929	0.766036	0.893494	0.863342	0.82331	0.893494	0.856403	0.841399	0.988878	0.988878	0.988878	0.988878	0.988878	0.98495	0.82597	0.494294	0.139535
	T0614	0.69961	0.702181	0.635961	0.768343	0.7968	0.753809	0.791916	0.760479	0.747795	0.69961	0.69961	0.69961	0.69961	0.69961	0.71134	0.595371	0.450612	0.113454
	T0615	0.965339	0.847926	0.531571	0.570407	0.518519	0.462721	0.570407	0.511905	0.4837	1	1	1	1	0.996991	0.931053	0.831776	0.476771	0.0713597
	T0617	0.935507	0.819831	0.553868	0.428908	0.370008	0.33749	0.484848	0.379254	0.32636	0.984772	0.984772	0.984772	0.984772	0.984772	0.948139	0.969	0.656357	0.115081
	T0618	1	0.946259	0.779744	0.801678	0.77526	0.727735	0.893193	0.85518	0.822837	1	1	1	1	1	1	0.80597	0.44841	0.0582524
	T0620	0.968702	0.907494	0.693715	0.813535	0.786971	0.72976	0.806466	0.743434	0.713269	0.975934	0.975934	0.975934	0.975934	0.975934	0.966767	0.809324	0.4785	0.112461
	T0621	1	0.956703	0.705502	0.942359	0.897464	0.817967	0.913043	0.84859	0.826979	1	1	1	1	1	1	0.822837	0.499625	0.120301
	T0622	0.956873	0.915843	0.659162	0.767983	0.728998	0.723068	0.879278	0.846126	0.806262	0.965874	0.965874	0.965874	0.965874	0.965874	0.965874	0.787893	0.421813	0.14525
	T0623	0.924677	0.861992	0.67374	0.648649	0.579545	0.53908	0.663995	0.555957	0.53908	0.93447	0.93447	0.93447	0.937301	0.944591	0.950991	0.76121	0.423327	0.0332464
	T0626	0.996488	0.957247	0.71959	0.916576	0.901099	0.856489	0.963193	0.949028	0.940678	1	1	1	1	1	1	0.826291	0.433829	0.0861244
	T0628	1	0.972251	0.742929	0.992951	0.970664	0.941239	0.938992	0.835178	0.805257	1	1	1	1	1	1	1	0.737374	0.206278
	T0629	0.898072	0.705502	0.44358	0.380567	0.353909	0.253275	0.275862	0.139535	0.113208	0.997494	0.992443	0.982188	0.921833	0.879552	0.784195	0.873239	0.555957	0.0861244
	T0630	0.991	0.950402	0.772498	0.884516	0.862697	0.82827	0.900595	0.82827	0.822165	0.99548	0.99548	0.99548	0.99548	0.99548	0.99548	0.803827	0.513063	0.114986
	T0632	0.849252	0.852779	0.694737	0.932194	0.894417	0.853868	0.84751	0.785359	0.75529	0.839907	0.839907	0.839907	0.839907	0.839907	0.849252	0.839907	0.656604	0.241778
	T0635	0.955569	0.897596	0.716793	0.897959	0.860489	0.814242	0.909155	0.89265	0.873824	0.958333	0.958333	0.958333	0.955569	0.955569	0.948815	0.772691	0.470337	0.0941176
	T0636	0.970963	0.882641	0.613037	0.675497	0.666667	0.649561	0.69961	0.69961	0.69961	0.987342	0.987342	0.987342	0.987342	0.987342	0.990488	0.800901	0.462721	0.102467
	T0638	0.93479	0.833796	0.563671	0.51742	0.469778	0.413957	0.502994	0.425197	0.398719	0.975934	0.975934	0.975934	0.975934	0.969666	0.909655	0.771037	0.45023	0.101668
	T0639	0.990918	0.928189	0.682477	0.851235	0.755445	0.726926	0.896247	0.820755	0.782715	1	1	1	1	1	1	0.820755	0.506348	0.116761
	T0640	0.93846	0.912895	0.727133	0.852691	0.81557	0.788857	0.888175	0.876044	0.855474	0.938992	0.938992	0.938992	0.938992	0.938992	0.938992	0.726764	0.399973	0.0654565
	T0641	0.996488	0.951232	0.666667	0.929336	0.891353	0.84058	0.941239	0.895638	0.873239	1	1	1	1	1	1	1	0.755445	0.211091
	Average	0.920618	0.856367	0.631636	0.723851	0.681871	0.627625	0.732576	0.674545	0.64959	0.939317	0.939257	0.939091	0.933061	0.931389	0.916208	0.79012	0.493246	0.127551
		0.9206	0.8564	0.6316	0.7239	0.6819	0.6276	0.7326	0.6745	0.6496	0.9393	0.9393	0.9391	0.9331	0.9314	0.9162	0.7901	0.4932	0.1276

## Sheet: Consensus_casp10_all
						Supplementary Table 8.1 Recall measures of all consensus classifiers for CASP-10 targets
			Decision Tree			Gaussian NB			LDA			SVM			Random Forest			MLP
			DT-1	DT-2	DT-3	GNB-1	GNB-2	GNB-3	LDA-1	LDA-2	LDA-3	SVM-1	SVM-2	SVM-3	RF-1	RF-2	RF-3	MLP-1	MLP-2	MLP-3
		T0644	1	0.917	0.489	0.857	0.714	0.602	0.707	0.594	0.549	1	1	1	1	1	1	0.571	0.436	0.256
		T0645	0.984	0.873	0.522	0.757	0.616	0.498	0.629	0.455	0.398	1	1	1	0.992	0.992	0.976	0.996	0.602	0.247
		T0649	0.983	0.864	0.545	0.784	0.722	0.67	0.705	0.534	0.415	1	1	1	1	1	1	1	0.665	0.312
		T0650	0.979	0.868	0.539	0.722	0.701	0.641	0.548	0.422	0.359	1	1	1	1	0.994	0.964	0.749	0.371	0.084
		T0651	0.996	0.903	0.529	0.794	0.685	0.555	0.845	0.681	0.643	1	1	1	1	1	1	0.664	0.265	0.055
		T0652	0.972	0.809	0.397	0.376	0.369	0.355	0.504	0.496	0.496	1	1	1	1	1	0.972	0.702	0.213	0.028
		T0653	0.995	0.875	0.504	0.769	0.732	0.683	0.797	0.758	0.738	1	1	1	1	1	1	0.699	0.314	0.065
		T0655	0.936	0.738	0.34	0.369	0.255	0.213	0.426	0.298	0.213	1	1	1	1	0.993	0.887	0.709	0.34	0.071
		T0657	0.969	0.766	0.359	0.516	0.414	0.367	0.555	0.391	0.312	1	1	1	0.992	0.992	0.945	0.703	0.375	0.078
		T0658	0.982	0.88	0.5	0.705	0.639	0.56	0.614	0.53	0.482	1	1	1	1	1	0.982	0.663	0.319	0.066
		T0659	0.97	0.879	0.545	1	0.939	0.803	0.924	0.667	0.621	1	1	1	1	1	1	0.712	0.288	0.106
		T0661	0.989	0.87	0.459	0.589	0.535	0.465	0.486	0.335	0.314	1	1	1	0.995	0.995	0.978	0.708	0.292	0.076
		T0662	0.889	0.556	0.206	0.143	0.143	0.143	0.143	0.143	0.143	1	1	1	1	0.984	0.651	0.714	0.397	0.079
		T0663	0.945	0.772	0.434	0.379	0.331	0.228	0.421	0.414	0.407	1	1	1	0.986	0.91	0.862	0.655	0.303	0.041
		T0664	0.978	0.869	0.506	0.776	0.708	0.573	0.629	0.467	0.422	1	1	1	1	0.998	0.978	0.718	0.365	0.069
		T0666	0.994	0.899	0.559	0.989	0.972	0.955	0.983	0.961	0.955	1	1	1	1	1	1	1	0.665	0.196
		T0667	0.978	0.899	0.489	0.697	0.652	0.584	0.635	0.601	0.562	1	1	1	1	1	0.944	0.685	0.309	0.067
		T0669	0.958	0.821	0.558	0.695	0.632	0.526	0.621	0.547	0.516	1	1	1	1	1	1	0.705	0.305	0.053
		T0672	1	0.931	0.588	0.922	0.856	0.742	0.837	0.69	0.631	1	1	1	1	1	1	0.725	0.317	0.072
		T0673	1	0.982	0.679	0.857	0.821	0.714	0.893	0.768	0.732	1	1	1	1	1	1	0.696	0.286	0
		T0674	0.932	0.776	0.447	0.534	0.466	0.398	0.484	0.366	0.311	1	1	1	0.988	0.901	0.87	0.708	0.354	0.068
		T0676	0.936	0.809	0.474	0.578	0.526	0.462	0.844	0.694	0.618	1	1	1	0.96	0.96	0.954	0.647	0.335	0.064
		T0678	0.972	0.834	0.407	0.359	0.338	0.31	0.4	0.393	0.379	1	1	1	1	1	0.959	0.697	0.31	0.062
		T0679	0.995	0.942	0.576	0.864	0.754	0.618	0.88	0.775	0.712	1	1	1	1	1	1	0.618	0.257	0.042
		T0680	0.83	0.58	0.284	0.148	0.148	0.08	0.148	0.125	0.102	1	1	1	0.989	0.955	0.625	0.727	0.33	0.068
		T0681	0.989	0.931	0.519	0.751	0.683	0.646	0.735	0.608	0.545	1	1	1	1	1	1	0.688	0.317	0.074
		T0682	0.995	0.918	0.589	0.991	0.968	0.936	0.945	0.909	0.909	1	1	1	1	1	1	0.813	0.425	0.096
		T0683	0.997	0.926	0.591	0.923	0.874	0.761	0.843	0.764	0.731	1	1	1	1	1	1	0.72	0.363	0.069
		T0687	0.985	0.88	0.56	0.705	0.645	0.615	0.69	0.675	0.65	1	1	1	1	1	1	0.705	0.35	0.06
		T0688	0.967	0.846	0.555	0.769	0.747	0.648	0.549	0.374	0.363	1	1	1	1	0.995	0.978	0.753	0.297	0.06
		T0689	0.975	0.857	0.512	0.719	0.611	0.429	0.498	0.266	0.212	1	1	1	1	1	0.975	0.739	0.34	0.099
		T0691	1	0.896	0.632	0.821	0.689	0.623	0.849	0.764	0.698	1	1	1	1	1	1	0.755	0.349	0.066
		T0692	0.998	0.91	0.63	0.875	0.862	0.805	0.84	0.796	0.751	1	1	1	1	1	1	0.772	0.376	0.081
		T0699	0.982	0.867	0.505	0.885	0.739	0.587	0.885	0.794	0.743	1	1	1	1	1	1	0.628	0.275	0.037
		T0700	0.914	0.514	0.286	0.543	0.486	0.486	0.571	0.543	0.486	1	1	1	0.943	0.943	0.6	0.886	0.4	0.029
		T0703	0.992	0.906	0.605	0.812	0.762	0.672	0.832	0.766	0.734	1	1	1	1	1	1	0.699	0.289	0.043
		T0704	0.987	0.907	0.52	0.819	0.727	0.621	0.815	0.749	0.731	1	1	1	1	1	1	0.709	0.295	0.022
		T0707	0.991	0.883	0.486	0.823	0.717	0.651	0.869	0.789	0.754	1	1	1	1	0.997	0.954	0.663	0.277	0.034
		T0708	0.994	0.906	0.633	0.894	0.811	0.683	0.861	0.778	0.739	1	1	1	1	1	1	0.656	0.278	0.039
		T0712	0.989	0.893	0.506	0.888	0.764	0.635	0.809	0.657	0.635	1	1	1	1	1	1	0.697	0.309	0.034
		T0715	0.979	0.883	0.539	0.759	0.719	0.646	0.705	0.614	0.567	1	1	1	1	0.995	0.981	0.717	0.363	0.075
		T0716	0.863	0.353	0.118	0	0	0	0	0	0	1	1	1	0.98	0.784	0.353	0.765	0.392	0.039
		T0720	0.989	0.909	0.516	0.71	0.608	0.522	0.823	0.72	0.667	1	1	1	1	1	1	0.661	0.285	0.038
		T0721	0.989	0.933	0.607	0.937	0.853	0.702	0.789	0.681	0.632	1	1	1	1	1	1	0.649	0.305	0.077
		T0731	0.852	0.5	0.13	0	0	0	0	0	0	1	1	1	0.87	0.722	0.519	0.778	0.426	0.148
		T0733	0.997	0.904	0.567	0.816	0.714	0.626	0.826	0.754	0.722	1	1	1	1	1	1	1	0.548	0.083
		T0736	0.974	0.803	0.414	0.487	0.434	0.368	0.513	0.428	0.362	1	1	1	1	0.993	0.987	0.651	0.309	0.066
		T0737	0.982	0.835	0.486	0.67	0.587	0.523	0.596	0.514	0.514	1	1	1	1	1	1	0.642	0.339	0.092
		T0738	0.996	0.944	0.622	0.858	0.79	0.738	0.841	0.777	0.725	1	1	1	1	1	1	0.777	0.373	0.064
		T0742	0.991	0.916	0.612	0.784	0.7	0.542	0.718	0.529	0.445	1	1	1	0.991	0.978	0.974	0.678	0.344	0.079
		T0743	0.877	0.585	0.245	0.349	0.33	0.292	0.358	0.321	0.292	1	1	1	1	0.991	0.84	1	0.585	0.151
		T0744	0.984	0.84	0.54	0.534	0.463	0.415	0.585	0.55	0.511	1	1	1	1	1	0.962	0.719	0.304	0.061
		T0746	0.991	0.889	0.515	0.681	0.651	0.551	0.494	0.34	0.307	1	1	1	1	1	1	0.78	0.389	0.078
		T0747	1	0.89	0.537	0.854	0.768	0.744	1	0.939	0.939	1	1	1	1	1	1	0.732	0.256	0.037
		T0749	0.995	0.926	0.602	0.904	0.826	0.732	0.862	0.752	0.69	1	1	1	1	1	1	0.656	0.324	0.066
		T0752	0.993	0.914	0.536	0.857	0.807	0.714	0.879	0.786	0.771	1	1	1	1	1	1	0.707	0.329	0.036
		T0753	0.903	0.796	0.355	0.344	0.29	0.237	0.419	0.409	0.409	1	1	1	1	0.989	0.935	0.71	0.387	0.097
		T0755	0.984	0.876	0.438	0.486	0.449	0.362	0.438	0.314	0.265	1	1	1	1	1	0.93	0.703	0.368	0.081
		T0757	0.965	0.857	0.528	0.762	0.758	0.732	0.732	0.623	0.606	1	1	1	0.996	0.987	0.961	0.693	0.355	0.065
		Average	0.969847	0.839068	0.491034	0.681169	0.618644	0.542186	0.658085	0.565898	0.527712	1	1	1	0.99461	0.983864	0.94061	0.730034	0.354814	0.0779831
			0.9698	0.8391	0.491	0.6812	0.6186	0.5422	0.6581	0.5659	0.5277	1	1	1	0.9946	0.9839	0.9406	0.73	0.3548	0.078
						Supplementary table 8.2 Precision measures of all consensus classifiers for CASP-10 targets
			Decision Tree			Gaussian NB			LDA			SVM			Random Forest			MLP
			DT-1	DT-2	DT-3	GNB-1	GNB-2	GNB-3	LDA-1	LDA-2	LDA-3	SVM-1	SVM-2	SVM-3	RF-1	RF-2	RF-3	MLP-1	MLP-2	MLP-3
		T0644	0.887	0.891	0.878	0.884	0.864	0.842	0.847	0.849	0.839	0.887	0.887	0.887	0.887	0.887	0.887	0.854	0.841	0.85
		T0645	0.94	0.943	0.945	0.951	0.953	0.957	0.942	0.949	0.947	0.94	0.94	0.94	0.94	0.94	0.939	0.94	0.937	0.96
		T0649	0.906	0.905	0.932	0.914	0.92	0.922	0.873	0.839	0.839	0.907	0.907	0.907	0.907	0.907	0.907	0.907	0.914	0.887
		T0650	0.416	0.421	0.447	0.437	0.476	0.508	0.427	0.453	0.451	0.414	0.414	0.414	0.416	0.42	0.42	0.422	0.416	0.509
		T0651	1	1	1	1	1	1	1	1	1	1	1	1	1	1	1	1	1	1
		T0652	0.521	0.523	0.487	0.438	0.444	0.45	0.464	0.461	0.461	0.511	0.511	0.511	0.513	0.518	0.533	0.521	0.395	0.25
		T0653	0.967	0.963	0.946	0.958	0.956	0.953	0.959	0.957	0.956	0.967	0.967	0.967	0.967	0.967	0.967	0.961	0.938	1
		T0655	0.857	0.904	0.923	1	1	1	1	1	1	0.849	0.849	0.849	0.855	0.864	0.919	0.84	0.8	1
		T0657	0.209	0.194	0.155	0.184	0.185	0.179	0.203	0.169	0.145	0.208	0.208	0.208	0.208	0.211	0.208	0.203	0.224	0.238
		T0658	0.315	0.319	0.316	0.3	0.306	0.304	0.293	0.296	0.293	0.316	0.316	0.316	0.316	0.316	0.317	0.289	0.282	0.367
		T0659	0.646	0.637	0.692	0.759	0.747	0.746	0.744	0.688	0.672	0.653	0.653	0.653	0.653	0.653	0.653	0.712	0.704	0.875
		T0661	0.943	0.936	0.924	0.908	0.9	0.887	0.891	0.849	0.841	0.93	0.93	0.93	0.944	0.944	0.943	0.942	0.915	0.875
		T0662	1	1	1	1	1	1	1	1	1	1	1	1	1	1	1	1	1	1
		T0663	0.806	0.824	0.84	0.873	0.857	0.805	0.859	0.87	0.894	0.771	0.775	0.775	0.827	0.815	0.817	0.704	0.667	0.5
		T0664	0.936	0.932	0.939	0.96	0.956	0.949	0.954	0.95	0.945	0.935	0.935	0.935	0.935	0.935	0.934	0.931	0.913	0.971
		T0666	1	1	1	1	1	1	1	1	1	1	1	1	1	1	1	1	1	1
		T0667	1	1	1	1	1	1	1	1	1	1	1	1	1	1	1	1	1	1
		T0669	0.406	0.433	0.473	0.512	0.508	0.495	0.476	0.473	0.485	0.396	0.396	0.396	0.399	0.413	0.436	0.394	0.433	0.714
		T0672	0.965	0.973	0.978	1	1	1	1	1	1	0.959	0.959	0.959	0.959	0.959	0.959	0.945	0.951	0.846
		T0673	0.778	0.797	0.776	0.774	0.767	0.8	0.781	0.754	0.804	0.778	0.778	0.778	0.778	0.778	0.778	0.765	0.727	0
		T0674	0.485	0.468	0.436	0.41	0.391	0.372	0.384	0.347	0.333	0.498	0.498	0.498	0.494	0.471	0.462	0.473	0.483	0.393
		T0676	0.488	0.511	0.558	0.625	0.619	0.615	0.719	0.774	0.793	0.47	0.47	0.471	0.473	0.481	0.495	0.436	0.439	0.367
		T0678	1	1	1	1	1	1	1	1	1	1	1	1	1	1	1	1	1	1
		T0679	0.927	0.928	0.948	0.943	0.935	0.922	0.913	0.943	0.938	0.923	0.923	0.923	0.923	0.923	0.923	0.894	0.79	0.615
		T0680	0.83	0.911	0.926	1	1	1	1	1	1	0.854	0.854	0.854	0.853	0.848	0.809	0.831	0.744	0.667
		T0681	0.908	0.921	0.933	0.993	1	1	0.965	1	1	0.909	0.909	0.909	0.909	0.909	0.909	0.897	0.896	0.824
		T0682	1	1	1	1	1	1	1	1	1	1	1	1	1	1	1	1	1	1
		T0683	0.943	0.947	0.977	0.971	0.97	0.965	0.945	0.952	0.967	0.941	0.941	0.941	0.941	0.941	0.941	0.926	0.943	0.926
		T0687	0.448	0.564	0.675	0.712	0.694	0.691	0.711	0.714	0.714	0.362	0.363	0.364	0.425	0.469	0.58	0.332	0.308	0.203
		T0688	0.321	0.33	0.347	0.344	0.387	0.429	0.315	0.321	0.347	0.311	0.316	0.317	0.326	0.332	0.335	0.313	0.298	0.393
		T0689	0.93	0.926	0.889	0.907	0.892	0.861	0.878	0.794	0.754	0.931	0.931	0.931	0.931	0.931	0.93	0.938	0.958	0.909
		T0691	0.726	0.766	0.798	0.845	0.849	0.868	0.849	0.871	0.892	0.721	0.721	0.721	0.721	0.721	0.721	0.714	0.698	0.583
		T0692	1	1	1	1	1	1	1	1	1	1	1	1	1	1	1	1	1	1
		T0699	1	1	1	1	1	1	1	1	1	1	1	1	1	1	1	1	1	1
		T0700	0.056	0.062	0.1	0.224	0.221	0.25	0.215	0.213	0.202	0.045	0.045	0.045	0.047	0.056	0.069	0.05	0.05	0.018
		T0703	1	1	1	1	1	1	1	1	1	1	1	1	1	1	1	1	1	1
		T0704	0.953	0.963	0.967	0.969	0.965	0.979	0.964	0.966	0.965	0.954	0.954	0.954	0.954	0.954	0.954	0.964	0.944	0.833
		T0707	1	1	1	1	1	1	1	1	1	1	1	1	1	1	1	1	1	1
		T0708	1	1	1	1	1	1	1	1	1	1	1	1	1	1	1	1	1	1
		T0712	0.863	0.878	0.882	0.924	0.925	0.934	0.917	0.929	0.926	0.86	0.86	0.86	0.86	0.86	0.86	0.827	0.753	0.667
		T0715	0.957	0.952	0.954	0.988	0.987	0.986	1	1	1	0.957	0.957	0.957	0.957	0.957	0.957	0.965	0.951	1
		T0716	0.061	0.038	0.026	0	0	0	0	0	0	0.06	0.06	0.06	0.063	0.055	0.031	0.059	0.062	0.032
		T0720	1	1	1	1	1	1	1	1	1	1	1	1	1	1	1	1	1	1
		T0721	1	1	1	1	1	1	1	1	1	1	1	1	1	1	1	1	1	1
		T0731	0.091	0.085	0.061	0	0	0	0	0	0	0.092	0.092	0.092	0.083	0.08	0.081	0.096	0.107	0.174
		T0733	1	1	1	1	1	1	1	1	1	1	1	1	1	1	1	1	1	1
		T0736	1	1	1	1	1	1	1	1	1	1	1	1	1	1	1	1	1	1
		T0737	0.393	0.384	0.405	0.356	0.348	0.358	0.325	0.324	0.329	0.395	0.395	0.395	0.395	0.395	0.395	0.37	0.411	0.455
		T0738	1	1	1	1	1	1	1	1	1	1	1	1	1	1	1	1	1	1
		T0742	0.781	0.797	0.837	0.908	0.914	0.904	0.891	0.902	0.935	0.767	0.767	0.767	0.779	0.782	0.795	0.737	0.722	0.692
		T0743	0.809	0.849	0.839	1	1	1	1	1	1	0.797	0.797	0.797	0.797	0.82	0.84	0.797	0.747	0.667
		T0744	1	1	1	1	1	1	1	1	1	1	1	1	1	1	1	1	1	1
		T0746	0.948	0.942	0.961	0.922	0.927	0.915	0.906	0.883	0.887	0.946	0.946	0.946	0.946	0.946	0.946	0.945	0.942	0.963
		T0747	0.781	0.777	0.815	0.909	0.913	0.953	0.82	0.906	0.906	0.781	0.781	0.781	0.781	0.781	0.781	0.75	0.7	0.6
		T0749	0.942	0.94	0.961	0.971	0.974	0.971	0.956	0.968	0.986	0.94	0.94	0.94	0.94	0.94	0.94	0.924	0.917	0.931
		T0752	1	1	1	1	1	1	1	1	1	1	1	1	1	1	1	1	1	1
		T0753	1	1	1	1	1	1	1	1	1	1	1	1	1	1	1	1	1	1
		T0755	0.674	0.692	0.659	0.72	0.722	0.684	0.73	0.682	0.662	0.673	0.673	0.673	0.673	0.675	0.683	0.653	0.673	0.714
		T0757	1	1	1	1	1	1	1	1	1	1	1	1	1	1	1	1	1	1
		Average	0.793441	0.800441	0.806864	0.821915	0.821559	0.821254	0.815525	0.814339	0.81539	0.789966	0.790136	0.790186	0.792797	0.794136	0.797525	0.783407	0.772763	0.753695
			0.7934	0.8004	0.8069	0.8219	0.8216	0.8213	0.8155	0.8143	0.8154	0.79	0.7901	0.7902	0.7928	0.7941	0.7975	0.7834	0.7728	0.7537
						Supplementary Table 8.3 F-measures of all consensus classifiers for CASP-10 targets
			Decision Tree			Gaussian NB			LDA			SVM			Random Forest			MLP
			DT-1	DT-2	DT-3	GNB-1	GNB-2	GNB-3	LDA-1	LDA-2	LDA-3	SVM-1	SVM-2	SVM-3	RF-1	RF-2	RF-3	MLP-1	MLP-2	MLP-3
	T0644	T0644	0.940117	0.903813	0.628152	0.870291	0.781871	0.702055	0.770694	0.698969	0.663705	0.940117	0.940117	0.940117	0.940117	0.940117	0.940117	0.684399	0.574277	0.39349
	T0645	T0645	0.961497	0.906651	0.672515	0.842982	0.748308	0.655101	0.75432	0.615093	0.560455	0.969072	0.969072	0.969072	0.9653	0.9653	0.957143	0.96719	0.73304	0.392908
	T0649	T0649	0.942931	0.884025	0.6878	0.844024	0.809062	0.776055	0.780057	0.652623	0.555319	0.951232	0.951232	0.951232	0.951232	0.951232	0.951232	0.951232	0.769867	0.461625
	T0650	T0650	0.583891	0.566995	0.488708	0.544459	0.566994	0.566802	0.479992	0.436951	0.399775	0.585573	0.585573	0.585573	0.587571	0.590495	0.585087	0.539843	0.392213	0.144202
	T0651	T0651	0.997996	0.949028	0.691956	0.885173	0.813056	0.713826	0.915989	0.810232	0.782715	1	1	1	1	1	1	0.798077	0.418972	0.104265
	T0652	T0652	0.678382	0.635296	0.437419	0.404639	0.403041	0.396894	0.483174	0.47786	0.47786	0.676373	0.676373	0.676373	0.678123	0.682477	0.688473	0.598106	0.27676	0.0503597
	T0653	T0653	0.9808	0.916893	0.657633	0.853158	0.829137	0.79572	0.870527	0.845955	0.832973	0.983223	0.983223	0.983223	0.983223	0.983223	0.983223	0.809324	0.470498	0.122066
	T0655	T0655	0.89476	0.812609	0.496944	0.53908	0.406375	0.351195	0.597475	0.459168	0.351195	0.918334	0.918334	0.918334	0.921833	0.924019	0.902717	0.768961	0.477193	0.132586
	T0657	T0657	0.343839	0.309592	0.216518	0.271269	0.255726	0.240634	0.297269	0.235996	0.197987	0.344371	0.344371	0.344371	0.343893	0.347983	0.340954	0.315031	0.280467	0.117494
	T0658	T0658	0.476993	0.468257	0.387255	0.420896	0.413829	0.394074	0.396697	0.379855	0.364454	0.480243	0.480243	0.480243	0.480243	0.480243	0.479283	0.402536	0.299361	0.11188
	T0659	T0659	0.77552	0.738685	0.609766	0.86299	0.832068	0.773451	0.824288	0.677337	0.645494	0.790079	0.790079	0.790079	0.790079	0.790079	0.790079	0.712	0.408774	0.189093
	T0661	T0661	0.965452	0.901794	0.613328	0.714512	0.67108	0.610141	0.628941	0.480431	0.457271	0.963731	0.963731	0.963731	0.968829	0.968829	0.960181	0.808407	0.442717	0.139853
	T0662	T0662	0.941239	0.714653	0.341625	0.250219	0.250219	0.250219	0.250219	0.250219	0.250219	1	1	1	1	0.991935	0.788613	0.833139	0.568361	0.146432
	T0663	T0663	0.869983	0.797153	0.572308	0.528542	0.477554	0.355353	0.565061	0.561028	0.559351	0.870695	0.873239	0.873239	0.899528	0.859884	0.838897	0.678617	0.416703	0.0757856
	T0664	T0664	0.956539	0.899398	0.657625	0.858249	0.813519	0.714556	0.758138	0.626182	0.583453	0.966408	0.966408	0.966408	0.966408	0.965473	0.955494	0.810743	0.52151	0.128844
	T0666	T0666	0.996991	0.946814	0.717126	0.99447	0.985801	0.976982	0.991427	0.980112	0.976982	1	1	1	1	1	1	1	0.798799	0.327759
	T0667	T0667	0.988878	0.946814	0.656817	0.82145	0.789346	0.737374	0.776758	0.750781	0.71959	1	1	1	1	1	0.971193	0.813056	0.472116	0.125586
	T0669	T0669	0.570305	0.566974	0.511996	0.589627	0.563256	0.510029	0.538917	0.507316	0.50002	0.567335	0.567335	0.567335	0.570407	0.584572	0.607242	0.505496	0.3579	0.0986754
	T0672	T0672	0.982188	0.951537	0.734437	0.959417	0.922414	0.851894	0.911268	0.816568	0.773758	0.979071	0.979071	0.979071	0.979071	0.979071	0.979071	0.820509	0.4755	0.132706
	T0673	T0673	0.875141	0.879881	0.724267	0.813388	0.793082	0.754557	0.833253	0.760936	0.766313	0.875141	0.875141	0.875141	0.875141	0.875141	0.875141	0.728871	0.410507	0
	T0674	T0674	0.637996	0.583871	0.441431	0.463856	0.425218	0.384561	0.42824	0.356247	0.321624	0.664887	0.664887	0.664887	0.658667	0.618617	0.603514	0.567119	0.408559	0.115939
	T0676	T0676	0.641528	0.626362	0.512581	0.600582	0.568723	0.527632	0.776502	0.73182	0.694648	0.639456	0.639456	0.640381	0.633747	0.640888	0.651801	0.520946	0.380013	0.108993
	T0678	T0678	0.985801	0.909487	0.578536	0.52833	0.505232	0.473282	0.571429	0.56425	0.549674	1	1	1	1	1	0.979071	0.82145	0.473282	0.116761
	T0679	T0679	0.959797	0.934948	0.716598	0.901773	0.834802	0.739995	0.896196	0.850786	0.809522	0.959958	0.959958	0.959958	0.959958	0.959958	0.959958	0.73081	0.387832	0.0786301
	T0680	T0680	0.83	0.708759	0.434684	0.25784	0.25784	0.148148	0.25784	0.222222	0.185118	0.921251	0.921251	0.921251	0.915979	0.898325	0.705195	0.775529	0.457207	0.123418
	T0681	T0681	0.946771	0.925973	0.666979	0.85521	0.811646	0.784933	0.834441	0.756219	0.705502	0.952331	0.952331	0.952331	0.952331	0.952331	0.952331	0.778721	0.468313	0.135804
	T0682	T0682	0.997494	0.957247	0.741347	0.99548	0.98374	0.966942	0.971722	0.952331	0.952331	1	1	1	1	1	1	0.896856	0.596491	0.175182
	T0683	T0683	0.969248	0.936382	0.736489	0.946392	0.919501	0.850944	0.891091	0.847702	0.8326	0.969603	0.969603	0.969603	0.969603	0.969603	0.969603	0.810109	0.52421	0.12843
	T0687	T0687	0.615883	0.687424	0.612146	0.708483	0.668603	0.650789	0.700343	0.693952	0.680499	0.531571	0.532649	0.533724	0.596491	0.63853	0.734177	0.451418	0.32766	0.0926236
	T0688	T0688	0.481998	0.474796	0.427018	0.475357	0.509857	0.516234	0.400312	0.345479	0.35482	0.474447	0.480243	0.481397	0.491704	0.497875	0.499056	0.442193	0.297499	0.104106
	T0689	T0689	0.951969	0.890165	0.649776	0.802132	0.725232	0.572665	0.635529	0.398498	0.330948	0.964267	0.964267	0.964267	0.964267	0.964267	0.951969	0.826693	0.50188	0.178554
	T0691	T0691	0.841251	0.825916	0.705365	0.832827	0.760678	0.725371	0.849	0.813999	0.783165	0.837885	0.837885	0.837885	0.837885	0.837885	0.837885	0.733928	0.465333	0.118576
	T0692	T0692	0.998999	0.95288	0.773006	0.933333	0.925886	0.891967	0.913043	0.886414	0.857796	1	1	1	1	1	1	0.871332	0.546512	0.149861
	T0699	T0699	0.990918	0.928763	0.671096	0.938992	0.849914	0.739761	0.938992	0.885173	0.852553	1	1	1	1	1	1	0.771499	0.431373	0.0713597
	T0700	T0700	0.105534	0.110653	0.148187	0.317163	0.303836	0.330163	0.312379	0.305976	0.285384	0.0861244	0.0861244	0.0861244	0.0895374	0.105722	0.123767	0.0946581	0.0888889	0.0222128
	T0703	T0703	0.995984	0.950682	0.753894	0.896247	0.864926	0.803828	0.908297	0.867497	0.846597	1	1	1	1	1	1	0.822837	0.44841	0.0824545
	T0704	T0704	0.969702	0.934161	0.676315	0.887708	0.829261	0.759949	0.88326	0.843771	0.831857	0.976459	0.976459	0.976459	0.976459	0.976459	0.976459	0.817066	0.449524	0.0428678
	T0707	T0707	0.99548	0.937865	0.654105	0.902907	0.835178	0.788613	0.929909	0.882057	0.859749	1	1	1	1	0.998498	0.976459	0.797354	0.433829	0.065764
	T0708	T0708	0.996991	0.950682	0.77526	0.944034	0.895638	0.811646	0.925309	0.875141	0.849914	1	1	1	1	1	1	0.792271	0.435055	0.0750722
	T0712	T0712	0.921714	0.885436	0.643072	0.905642	0.836827	0.75601	0.859621	0.769676	0.753376	0.924731	0.924731	0.924731	0.924731	0.924731	0.924731	0.756455	0.438186	0.0647019
	T0715	T0715	0.967875	0.916203	0.688823	0.858491	0.83195	0.780583	0.826979	0.760843	0.723676	0.978028	0.978028	0.978028	0.978028	0.97563	0.968851	0.822717	0.525438	0.139535
	T0716	T0716	0.113946	0.0686138	0.0426111	0	0	0	0	0	0	0.113208	0.113208	0.113208	0.118389	0.102789	0.0569948	0.109551	0.107066	0.0351549
	T0720	T0720	0.99447	0.952331	0.680739	0.830409	0.756219	0.68594	0.902907	0.837209	0.80024	1	1	1	1	1	1	0.795906	0.44358	0.0732177
	T0721	T0721	0.99447	0.965339	0.755445	0.967475	0.920669	0.824912	0.882057	0.810232	0.77451	1	1	1	1	1	1	0.787144	0.467433	0.14299
	T0731	T0731	0.164437	0.145299	0.0830366	0	0	0	0	0	0	0.168498	0.168498	0.168498	0.151542	0.14404	0.14013	0.170911	0.171039	0.15995
	T0733	T0733	0.998498	0.94958	0.723676	0.898678	0.833139	0.769988	0.90471	0.859749	0.83856	1	1	1	1	1	1	1	0.70801	0.153278
	T0736	T0736	0.986829	0.890738	0.585573	0.65501	0.6053	0.538012	0.678123	0.59944	0.531571	1	1	1	1	0.996488	0.993457	0.788613	0.472116	0.123827
	T0737	T0737	0.561347	0.526071	0.441818	0.464951	0.436954	0.425049	0.42063	0.397461	0.4012	0.566308	0.566308	0.566308	0.566308	0.566308	0.566308	0.469447	0.371544	0.153053
	T0738	T0738	0.997996	0.971193	0.766954	0.923574	0.882682	0.849252	0.913634	0.874508	0.84058	1	1	1	1	1	1	0.874508	0.543336	0.120301
	T0742	T0742	0.873556	0.852367	0.707031	0.841456	0.792813	0.677687	0.7952	0.666887	0.603007	0.868138	0.868138	0.868138	0.872304	0.869086	0.875444	0.70627	0.465981	0.141811
	T0743	T0743	0.841629	0.692699	0.379253	0.51742	0.496241	0.452012	0.527246	0.485995	0.452012	0.887034	0.887034	0.887034	0.887034	0.897427	0.84	0.887034	0.656149	0.246252
	T0744	T0744	0.991935	0.913043	0.701299	0.696219	0.632946	0.586572	0.73817	0.709677	0.676373	1	1	1	1	1	0.980632	0.836533	0.466258	0.114986
	T0746	T0746	0.969023	0.914733	0.670617	0.783384	0.764863	0.68781	0.639377	0.490957	0.456129	0.972251	0.972251	0.972251	0.972251	0.972251	0.972251	0.854609	0.550621	0.144311
	T0747	T0747	0.877035	0.82967	0.647419	0.880642	0.834246	0.83563	0.901099	0.922205	0.922205	0.877035	0.877035	0.877035	0.877035	0.877035	0.877035	0.740891	0.374895	0.0697017
	T0749	T0749	0.967775	0.932947	0.740271	0.936303	0.893916	0.834729	0.90657	0.846437	0.811862	0.969072	0.969072	0.969072	0.969072	0.969072	0.969072	0.767271	0.47882	0.123262
	T0752	T0752	0.996488	0.955068	0.697917	0.922994	0.893193	0.833139	0.935604	0.880179	0.870695	1	1	1	1	1	1	0.828354	0.495109	0.0694981
	T0753	T0753	0.949028	0.886414	0.523985	0.511905	0.449612	0.383185	0.590557	0.580554	0.580554	1	1	1	1	0.99447	0.966408	0.830409	0.558039	0.176846
	T0755	T0755	0.800019	0.773204	0.526239	0.580299	0.553677	0.473438	0.5475	0.430016	0.37849	0.804543	0.804543	0.804543	0.804543	0.80597	0.787588	0.677078	0.475819	0.145494
	T0757	T0757	0.982188	0.922994	0.691099	0.864926	0.862344	0.845266	0.845266	0.767714	0.75467	1	1	1	0.997996	0.993457	0.980112	0.818665	0.523985	0.122066
		average	0.840458	0.79437	0.591117	0.713513	0.675916	0.624297	0.699382	0.640557	0.6131	0.846917	0.847076	0.84713	0.848591	0.847929	0.837532	0.718486	0.457302	0.13394
			0.8405	0.7944	0.5911	0.7135	0.6759	0.6243	0.6994	0.6406	0.6131	0.8469	0.8471	0.8471	0.8486	0.8479	0.8375	0.7185	0.4573	0.1339
						Supplementary table 8.4 Accuracy Measures of all consensus classifiers for CASP-10 targets
			Decision Tree			Gaussian NB			LDA			SVM			Random Forest			MLP
			DT-1	DT-2	DT-3	GNB-1	GNB-2	GNB-3	LDA-1	LDA-2	LDA-3	SVM-1	SVM-2	SVM-3	RF-1	RF-2	RF-3	MLP-1	MLP-2	MLP-3
		T0644	0.886667	0.826667	0.486667	0.773333	0.646667	0.546667	0.626667	0.546667	0.506667	0.886667	0.886667	0.886667	0.886667	0.886667	0.886667	0.533333	0.426667	0.3
		T0645	0.925144	0.831094	0.522073	0.735125	0.610365	0.506718	0.614203	0.464491	0.412668	0.940499	0.940499	0.940499	0.932821	0.932821	0.917466	0.93666	0.587332	0.28215
		T0649	0.891753	0.793814	0.551546	0.737113	0.690722	0.649485	0.639175	0.484536	0.396907	0.907216	0.907216	0.907216	0.907216	0.907216	0.907216	0.907216	0.639175	0.340206
		T0650	0.421314	0.451053	0.532838	0.49938	0.556382	0.594796	0.508055	0.550186	0.553903	0.413879	0.413879	0.413879	0.433705	0.4296	0.420074	0.472119	0.524164	0.587361
		T0651	0.995798	0.903361	0.529412	0.794118	0.684874	0.554622	0.844538	0.680672	0.642857	1	1	1	1	1	1	0.663866	0.264706	0.0546218
		T0652	0.528986	0.525362	0.478261	0.434783	0.442029	0.449275	0.449275	0.445652	0.445652	0.51087	0.51087	0.51087	0.554493	0.525362	0.510725	0.518116	0.431159	0.460145
		T0653	0.962312	0.846734	0.492462	0.743719	0.708543	0.660804	0.771357	0.733668	0.713568	0.967337	0.967337	0.967337	0.967337	0.967337	0.967337	0.680905	0.316583	0.0954774
		T0655	0.813253	0.710843	0.415663	0.463855	0.36747	0.331325	0.512048	0.403614	0.331325	0.849398	0.849398	0.849398	0.855422	0.861446	0.837349	0.638554	0.36747	0.210843
		T0657	0.23252	0.287805	0.460163	0.42439	0.497561	0.518699	0.453659	0.473171	0.473171	0.20813	0.20813	0.20813	0.211382	0.22439	0.24065	0.364228	0.6	0.756098
		T0658	0.318095	0.367619	0.499048	0.386667	0.428571	0.455238	0.409524	0.453333	0.468571	0.31619	0.31619	0.31619	0.31619	0.31619	0.32381	0.377143	0.527619	0.668571
		T0659	0.633663	0.594059	0.544554	0.792079	0.752475	0.693069	0.742574	0.584158	0.554455	0.653465	0.653465	0.653465	0.653465	0.653465	0.653465	0.623762	0.455446	0.405941
		T0661	0.934673	0.824121	0.462312	0.562814	0.512563	0.447236	0.467337	0.326633	0.306533	0.929648	0.929648	0.929648	0.939698	0.939698	0.924623	0.688442	0.316583	0.130653
		T0662	0.888889	0.555556	0.206349	0.142857	0.142857	0.142857	0.142857	0.142857	0.142857	1	1	1	1	0.984127	0.650794	0.714286	0.396825	0.0793651
		T0663	0.783069	0.698413	0.502646	0.481481	0.444444	0.365079	0.502646	0.502646	0.507937	0.772487	0.777778	0.777778	0.830688	0.772487	0.746032	0.52381	0.349206	0.232804
		T0664	0.916031	0.818702	0.507634	0.759542	0.696565	0.572519	0.624046	0.479008	0.437023	0.935115	0.935115	0.935115	0.935115	0.933206	0.914122	0.687023	0.374046	0.127863
		T0666	0.994413	0.899441	0.558659	0.988827	0.972067	0.955307	0.98324	0.960894	0.955307	1	1	1	1	1	1	1	0.664804	0.195531
		T0667	0.977528	0.898876	0.488764	0.696629	0.651685	0.58427	0.634831	0.601124	0.561798	1	1	1	1	1	0.94382	0.685393	0.308989	0.0674157
		T0669	0.429167	0.504167	0.579167	0.616667	0.6125	0.6	0.579167	0.579167	0.591667	0.395833	0.395833	0.395833	0.4875	0.4375	0.404167	0.454167	0.566667	0.616667
		T0672	0.965517	0.909091	0.592476	0.924765	0.862069	0.752351	0.84326	0.702194	0.645768	0.959248	0.959248	0.959248	0.959248	0.959248	0.959248	0.695925	0.329154	0.0971787
		T0673	0.777778	0.791667	0.597222	0.694444	0.666667	0.638889	0.722222	0.625	0.652778	0.777778	0.777778	0.777778	0.777778	0.777778	0.777778	0.597222	0.361111	0.208333
		T0674	0.475309	0.450617	0.438272	0.385802	0.373457	0.367284	0.358025	0.342593	0.348765	0.5	0.5	0.5	0.490741	0.447531	0.432099	0.462963	0.490741	0.484568
		T0676	0.508152	0.546196	0.576087	0.638587	0.625	0.611413	0.771739	0.76087	0.744565	0.470109	0.470109	0.472826	0.521739	0.494565	0.478261	0.440217	0.486413	0.508152
		T0678	0.972414	0.834483	0.406897	0.358621	0.337931	0.310345	0.4	0.393103	0.37931	1	1	1	1	1	0.958621	0.696552	0.310345	0.062069
		T0679	0.922705	0.879227	0.57971	0.826087	0.724638	0.599034	0.811594	0.748792	0.690821	0.922705	0.922705	0.922705	0.922705	0.922705	0.922705	0.57971	0.251208	0.0917874
		T0680	0.708738	0.592233	0.368932	0.271845	0.271845	0.213592	0.271845	0.252427	0.23301	0.854369	0.854369	0.854369	0.84466	0.815534	0.553398	0.640777	0.330097	0.174757
		T0681	0.899038	0.865385	0.528846	0.769231	0.711538	0.677885	0.735577	0.644231	0.586538	0.908654	0.908654	0.908654	0.908654	0.908654	0.908654	0.644231	0.346154	0.144231
		T0682	0.995434	0.917808	0.589041	0.990868	0.968037	0.936073	0.945205	0.908676	0.908676	1	1	1	1	1	1	0.812785	0.424658	0.0958904
		T0683	0.940568	0.881137	0.602067	0.901809	0.855297	0.749354	0.806202	0.741602	0.723514	0.940568	0.940568	0.940568	0.940568	0.940568	0.940568	0.682171	0.379845	0.118863
		T0687	0.55914	0.713262	0.74552	0.792115	0.770609	0.763441	0.78853	0.786738	0.781362	0.37276	0.370968	0.367384	0.514337	0.594982	0.740143	0.385305	0.485663	0.578853
		T0688	0.361486	0.425676	0.54223	0.478041	0.559122	0.626689	0.494932	0.564189	0.594595	0.336149	0.334459	0.319257	0.363176	0.383446	0.396959	0.415541	0.569257	0.682432
		T0689	0.908257	0.802752	0.486239	0.669725	0.568807	0.40367	0.46789	0.252294	0.201835	0.931193	0.931193	0.931193	0.931193	0.931193	0.908257	0.711009	0.37156	0.151376
		T0691	0.727891	0.727891	0.619048	0.761905	0.687075	0.659864	0.782313	0.748299	0.721088	0.721088	0.721088	0.721088	0.721088	0.721088	0.721088	0.605442	0.421769	0.292517
		T0692	0.997812	0.910284	0.630197	0.875274	0.862144	0.805252	0.840263	0.796499	0.750547	1	1	1	1	1	1	0.772429	0.376368	0.0809628
		T0699	0.981651	0.866972	0.504587	0.885321	0.738532	0.587156	0.885321	0.793578	0.743119	1	1	1	1	1	1	0.62844	0.275229	0.0366972
		T0700	0.303069	0.630435	0.852941	0.895141	0.900256	0.911765	0.887468	0.890026	0.891304	0.044757	0.044757	0.044757	0.150895	0.289003	0.618926	0.245524	0.631714	0.88491
		T0703	0.992188	0.90625	0.605469	0.8125	0.761719	0.671875	0.832031	0.765625	0.734375	1	1	1	1	1	1	0.699219	0.289062	0.0429688
		T0704	0.941176	0.878151	0.52521	0.802521	0.714286	0.62605	0.794118	0.735294	0.718487	0.953782	0.953782	0.953782	0.953782	0.953782	0.953782	0.697479	0.310924	0.0630252
		T0707	0.991429	0.882857	0.485714	0.822857	0.717143	0.651429	0.868571	0.788571	0.754286	1	1	1	1	0.997143	0.954286	0.662857	0.277143	0.0342857
		T0708	0.994444	0.905556	0.633333	0.894444	0.811111	0.683333	0.861111	0.777778	0.738889	1	1	1	1	1	1	0.655556	0.277778	0.0388889
		T0712	0.855072	0.801932	0.516908	0.84058	0.743961	0.647343	0.772947	0.661836	0.642512	0.859903	0.859903	0.859903	0.859903	0.859903	0.859903	0.613527	0.318841	0.154589
		T0715	0.93722	0.845291	0.533632	0.76009	0.721973	0.652466	0.717489	0.630045	0.585202	0.957399	0.957399	0.957399	0.957399	0.952915	0.939462	0.704036	0.372197	0.11435
		T0716	0.2007	0.422404	0.688448	0.672112	0.691949	0.728121	0.696616	0.779463	0.794632	0.0606768	0.0641774	0.0688448	0.131855	0.187865	0.295216	0.256709	0.610268	0.871645
		T0720	0.989247	0.908602	0.516129	0.709677	0.607527	0.521505	0.822581	0.72043	0.666667	1	1	1	1	1	1	0.66129	0.284946	0.0376344
		T0721	0.989474	0.933333	0.607018	0.936842	0.852632	0.701754	0.789474	0.680702	0.631579	1	1	1	1	1	1	0.649123	0.305263	0.077193
		T0731	0.207131	0.4618	0.736842	0.811545	0.820034	0.835314	0.83871	0.845501	0.847199	0.0933786	0.0933786	0.0933786	0.110357	0.212224	0.419355	0.308998	0.62309	0.857385
		T0733	0.997326	0.903743	0.566845	0.815508	0.713904	0.625668	0.826203	0.754011	0.721925	1	1	1	1	1	1	1	0.548128	0.0828877
		T0736	0.973684	0.802632	0.414474	0.486842	0.434211	0.368421	0.513158	0.427632	0.361842	1	1	1	1	0.993421	0.986842	0.651316	0.309211	0.0657895
		T0737	0.394928	0.405797	0.514493	0.391304	0.402174	0.442029	0.351449	0.384058	0.394928	0.394928	0.394928	0.394928	0.394928	0.393545	0.394928	0.427536	0.547101	0.597826
		T0738	0.995708	0.944206	0.622318	0.858369	0.7897	0.738197	0.841202	0.776824	0.725322	1	1	1	1	1	1	0.776824	0.373391	0.0643777
		T0742	0.780405	0.756757	0.611486	0.773649	0.719595	0.60473	0.716216	0.594595	0.550676	0.766892	0.766892	0.766892	0.787162	0.773649	0.777027	0.567568	0.39527	0.266892
		T0743	0.736842	0.586466	0.360902	0.481203	0.466165	0.43609	0.488722	0.458647	0.43609	0.796992	0.796992	0.796992	0.819549	0.796992	0.744361	0.796992	0.511278	0.263158
		T0744	0.984026	0.840256	0.539936	0.533546	0.463259	0.415335	0.584665	0.549521	0.511182	1	1	1	1	1	0.961661	0.71885	0.303514	0.0607029
		T0746	0.940171	0.843305	0.521368	0.643875	0.621083	0.527066	0.472934	0.333333	0.307692	0.945869	0.945869	0.945869	0.945869	0.945869	0.945869	0.749288	0.39886	0.125356
		T0747	0.780952	0.714286	0.542857	0.819048	0.761905	0.771429	0.828571	0.87619	0.87619	0.780952	0.780952	0.780952	0.780952	0.780952	0.780952	0.6	0.333333	0.228571
		T0749	0.937644	0.875289	0.602771	0.884527	0.815242	0.727483	0.833718	0.743649	0.699769	0.939954	0.939954	0.939954	0.939954	0.939954	0.939954	0.625866	0.337182	0.117783
		T0752	0.992857	0.914286	0.535714	0.857143	0.807143	0.714286	0.878571	0.785714	0.771429	1	1	1	1	1	1	0.707143	0.328571	0.0357143
		T0753	0.903226	0.795699	0.354839	0.344086	0.290323	0.236559	0.419355	0.408602	0.408602	1	1	1	1	0.989247	0.935484	0.709677	0.387097	0.0967742
		T0755	0.669091	0.654545	0.469091	0.527273	0.512727	0.458182	0.512727	0.44	0.414545	0.672727	0.672727	0.672727	0.672727	0.671364	0.661818	0.549091	0.454545	0.36
		T0757	0.965368	0.857143	0.528139	0.761905	0.757576	0.731602	0.731602	0.623377	0.606061	1	1	1	0.995671	0.987013	0.961039	0.692641	0.354978	0.0649351
		Average	0.791331	0.744464	0.53411	0.684651	0.642351	0.589124	0.666277	0.608559	0.584755	0.790671	0.790761	0.790567	0.80184	0.803282	0.797915	0.626557	0.410351	0.254712
			0.7913	0.7445	0.5341	0.6847	0.6424	0.5891	0.6663	0.6086	0.5848	0.7907	0.7908	0.7906	0.8018	0.8033	0.7979	0.6266	0.4104	0.2547

## Sheet: consensus_summary
	Supplementary Table 9.1 Recall of all consensus classifiers for CASP-6,CASP-8,CASP-9 and CASP-10 targets
		Decision_tree			Gaussian NB			LDA			SVM			Random Forest			MLP
	`	DT-1	DT-2	DT-3	GNB-1	GNB-2	GNB-3	LDA-1	LDA-2	LDA-3	SVM-1	SVM-2	SVM-3	RF-1	RF-2	RF-3	MLP-1	MLP-2	MLP-3
	CASP-8	0.9777	0.8696	0.5248	0.6915	0.6356	0.5651	0.7089	0.6287	0.5963	1	1	1	0.9987	0.9961	0.9763	0.7074	0.3254	0.0552	0.990367
	CASP-9	0.9701	0.8453	0.505	0.6503	0.5886	0.5164	0.6608	0.5794	0.547	0.9999	0.9998	0.9996	0.9979	0.9931	0.9617	0.7274	0.3535	0.0785	0.984233
	CASP-10	0.9698	0.8391	0.491	0.6812	0.6186	0.5422	0.6581	0.5659	0.5277	1	1	1	0.9946	0.9839	0.9406	0.73	0.3548	0.078	0.973033
											0.999967	0.999933	0.999867	0.999922						0.982544
	Supplementary Table 9.2 Precision of all consensus classifiers for CASP-6,CASP-8,CASP-9 and CASP-10 targets
		Decision_tree			Gaussian NB			LDA			SVM			Random Forest			MLP
	`	DT-1	DT-2	DT-3	GNB-1	GNB-2	GNB-3	LDA-1	LDA-2	LDA-3	SVM-1	SVM-2	SVM-3	RF-1	RF-2	RF-3	MLP-1	MLP-2	MLP-3
	CASP-8	0.9157	0.922	0.9291	0.9388	0.9398	0.9384	0.9386	0.9402	0.9381	0.9126	0.9126	0.9127	0.9133	0.9145	0.9179	0.912	0.9096	0.8966	0.915233
	CASP-9	0.8973	0.9023	0.907	0.9105	0.9098	0.9087	0.9144	0.915	0.9139	0.9011	0.9011	0.901	0.896	0.8974	0.9021	0.8924	0.8923	0.8704	0.8985
	CASP-10	0.7934	0.8004	0.8069	0.8219	0.8216	0.8213	0.8155	0.8143	0.8154	0.79	0.7901	0.7902	0.7928	0.7941	0.7975	0.7834	0.7728	0.7537	0.7948
											0.8679	0.867933	0.867967	0.867933						0.869511
	Supplementary Table 9.3 Accuracy of all consensus classifiers for CASP-6,CASP-8,CASP-9 and CASP-10 targets
		Decision_tree			Gaussian NB			LDA			SVM			Random Forest			MLP
	`	DT-1	DT-2	DT-3	GNB-1	GNB-2	GNB-3	LDA-1	LDA-2	LDA-3	SVM-1	SVM-2	SVM-3	RF-1	RF-2	RF-3	MLP-1	MLP-2	MLP-3
	CASP-8	0.899	0.8188	0.5367	0.6947	0.647	0.5864	0.7079	0.6401	0.6114	0.9126	0.9126	0.9126	0.9126	0.9116	0.9011	0.6717	0.3565	0.1334	0.908433
	CASP-9	0.8726	0.7765	0.5095	0.6353	0.586	0.5283	0.6453	0.5779	0.5503	0.9009	0.9009	0.9007	0.894	0.8911	0.8674	0.6808	0.3869	0.1682	0.884167
	CASP-10	0.7913	0.7445	0.5341	0.6847	0.6424	0.5891	0.6663	0.6086	0.5848	0.7907	0.7908	0.7906	0.8018	0.8033	0.7979	0.6266	0.4104	0.2547	0.801
											0.868067	0.8681	0.867967	0.868044						0.864533
	Supplementary table 9.4 F-measure of all consensus classifiers for CASP-6,CASP-8,CASP-9 and CASP-10 targets													0.971815	0.967487	0.940607
		Decision_tree			Gaussian NB			LDA			SVM			Random Forest			MLP
	`	DT-1	DT-2	DT-3	GNB-1	GNB-2	GNB-3	LDA-1	LDA-2	LDA-3	SVM-1	SVM-2	SVM-3	RF-1	RF-2	RF-3	MLP-1	MLP-2	MLP-3
	CASP-8	0.9423	0.8915	0.6661	0.7782	0.7402	0.6871	0.7907	0.734	0.7099	0.9506	0.9506	0.9506	0.9504	0.9498	0.9427	0.7927	0.4768	0.1033	0.947633
	CASP-9	0.9206	0.8564	0.6316	0.7239	0.6819	0.6276	0.7326	0.6745	0.6496	0.9393	0.9393	0.9391	0.9331	0.9314	0.9162	0.7901	0.4932	0.1276	0.9269
	CASP-10	0.8405	0.7944	0.5911	0.7135	0.6759	0.6243	0.6994	0.6406	0.6131	0.8471	0.8471	0.8471	0.8486	0.8479	0.8375	0.7185	0.4573	0.1339	0.844667
											0.912333	0.912333	0.912267	0.912311						0.9064

## Sheet: single domain multi domain
			Suppl Table 12.1 Recall measures of PDP-Cons in prediction of single domain								Suppl Table 12.2 Recall measures of PDP-Cons in prediction of multiple domain
			CASP-6 targets							CASP-6 targets
		PROTEIN	PDP-Con1	PDP-Con2	PDP-Con3						PROTEIN	PDP-Con1	PDP-Con2	PDP-Con3
		T0209	0.995	0.98	0.935						T0199	1	1	0.968
		T0216	0.988	0.959	0.905						T0202	1	1	0.996
		T0222	1	1	1						T0226	1	1	0.97
		T0229	1	1	1						T0228	1	1	0.997
		T0233	0.997	0.985	0.976						T0235	0.998	0.991	0.91
		T0249	1	0.966	0.894						T0237	0.993	0.988	0.944
		Average	0.996667	0.981667	0.951667						T0247	1	1	1
											T0248	1	1	1
											T0262	1	0.987	0.876
											T0268	0.981	0.952	0.84
											T0272	1	1	0.799
											T0279	0.991	0.974	0.894
											T0280	1	1	0.893
											Average	0.997154	0.991692	0.929769
				Supplementary Table 4G						Supplementary Table 4H
				Precision measures of PDP-Cons in prediction of single domain							Precision measures of PDP-Cons in prediction of multiple domain
				CASP-6 targets						CASP-6 targets
	PROTEIN	PDP-Con1	PDP-Con2	PDP-Con3					PROTEIN	PDP-Con1	PDP-Con2	PDP-Con3
	T0209	0.995	0.98	0.935					T0199	1	1	0.968
	T0216	0.988	0.959	0.905					T0202	1	1	0.996
	T0222	1	1	1					T0226	1	1	0.97
	T0229	1	1	1					T0228	1	1	0.997
	T0233	0.997	0.985	0.976					T0235	0.998	0.991	0.91
	T0249	1	0.966	0.894					T0237	0.993	0.988	0.944
	Average	0.996667	0.981667	0.951667					T0247	1	1	1
									T0248	1	1	1
									T0262	1	0.987	0.876
									T0268	0.981	0.952	0.84
									T0272	1	1	0.799
									T0279	0.991	0.974	0.894
				PROTEIN
				T0199
				T0202
				T0209
				T0216
				T0222
				T0226
				T0228
				T0229
				T0233
				T0235
				T0237
				T0247
				T0248
				T0249
				T0262
				T0272
				T0279
				T0280
				Average
			PROTEIN	CV1
			T0209	0.227273
			T0216	0
			T0222	0.285714
			T0229	0.357143
			T0233	0.266667
			T0249	0.0714286
			Average	0.201371
		Rf1	rf2	rf3
	T0199	1	1	0.968
	T0202	1	1	0.996
	T0226	1	1	0.97
	T0228	1	1	0.997
	T0235	0.998	0.991	0.91
	T0237	0.993	0.988	0.944
	T0247	1	1	1
	T0248	1	1	1
	T0262	1	0.987	0.876
	T0268	0.981	0.952	0.84
	T0272	1	1	0.799
	T0279	0.991	0.974	0.894
	T0280	1	1	0.893

[truncated: 7 more sheets: single vs consensus, AAINDEX, CASP8DomDef, CASP9DomDef, CASP10DomDef, CATHDomDef, MLP+-20]
